# Supplementary material for: Genome-wide mapping of ORC and Mcm2p binding sites on tiling arrays and identification of essential ARS consensus sequences in S. cerevisiae
Source: BMC Genomics. 2006 Oct 26;7:276. doi: 10.1186/1471-2164-7-276 (PMC1657020; doi:10.1186/1471-2164-7-276)
Supplement: Additional file 1 — HMM parameters. See Methods for explanation. [file 1471-2164-7-276-S1.xls]

## Sheet: orc.hmm.param
	ORC			MCM2					ORC				MCM2
chr	π	A		π	A				Y1		Y2		Y1		Y2
								chr	m1	s1	m2	s2	m1	s1	m2	s2
I	4.923e-13	0.99206	0.007941	4.923e-13	0.99138	0.0086157		I	0.016258	0.187003	0.6513	0.751518	0.0086877	0.280941	1.0526	0.812755
	1	0.062844	0.93716	1	0.064649	0.93535		II	-0.01057	0.198635	0.71629	0.830705	-0.029089	0.273516	1.0096	0.903128
II	0.66002	0.99628	0.0037245	0.66002	0.99317	0.006828		III	-0.030986	0.213312	0.84165	0.69877	-0.0099069	0.274709	0.94815	0.80705
	0.33998	0.063931	0.93607	0.33998	0.06667	0.93333		IV	-0.047223	0.204927	0.67766	0.797759	-0.062756	0.269152	0.92063	0.897524
III	0.78792	0.99547	0.0045305	0.78792	0.99264	0.0073564		V	-0.033501	0.200237	0.72261	0.841415	-0.045936	0.278244	1.0781	0.92019
	0.21208	0.031546	0.96845	0.21208	0.046942	0.95306		VI	0.0087081	0.198927	0.86587	0.868067	-0.030338	0.276317	1.0792	0.838558
IV	0.4902	0.9968	0.0032022	0.4902	0.9949	0.0050955		VII	-0.032287	0.188682	0.35835	0.670276	-0.054355	0.272646	0.85012	0.803337
	0.5098	0.052411	0.94759	0.5098	0.065105	0.9349		VIII	-0.026735	0.197924	0.64168	0.691766	-0.048914	0.276881	0.99373	0.898727
V	2.1407e-22	0.99564	0.004358	2.1407e-22	0.99328	0.006717		IX	-0.0096978	0.200913	0.86268	0.882321	-0.031002	0.285165	1.1759	0.930892
	1	0.062935	0.93706	1	0.070061	0.92994		X	-0.023685	0.196479	0.63533	0.755401	-0.037031	0.271173	0.87819	0.80661
VI	1.7407e-21	0.99388	0.0061234	1.7407e-21	0.99	0.0099973		XI	-0.028134	0.201291	0.76856	0.811153	-0.052038	0.272132	0.86916	0.780705
	1	0.059789	0.94021	1	0.057248	0.94275		XII	-0.031902	0.201127	0.62481	0.715716	-0.046621	0.269139	0.92515	0.877388
VII	0.16282	0.9939	0.0061037	0.16282	0.99435	0.0056532		XIII	-0.043006	0.196586	0.56999	0.732953	-0.052846	0.274784	0.91206	0.905715
	0.83718	0.074801	0.9252	0.83718	0.066393	0.93361		XIV	-0.025291	0.194723	0.68158	0.82092	-0.058958	0.27287	0.87362	0.891757
VIII	1.3619e-13	0.99561	0.004393	1.3619e-13	0.99334	0.0066612		XV	-0.033341	0.195026	0.53277	0.704017	-0.056442	0.268084	0.86288	0.789823
	1	0.054397	0.9456	1	0.060209	0.93979		XVI	-0.030498	0.201638	0.60936	0.738051	-0.044159	0.275539	0.98273	0.83118
IX	1.1965e-13	0.99494	0.0050622	1.1965e-13	0.99341	0.0065914
	1	0.051543	0.94846	1	0.047585	0.95241
X	1.7016e-12	0.99674	0.0032576	1.7016e-12	0.99379	0.0062125
	1	0.052571	0.94743	1	0.059958	0.94004
XI	2.2467e-15	0.99621	0.0037868	2.2467e-15	0.99353	0.0064693
	1	0.04673	0.95327	1	0.062202	0.9378
XII	1.1904e-15	0.99518	0.0048184	1.1904e-15	0.99352	0.0064838
	1	0.060463	0.93954	1	0.062588	0.93741
XIII	0.45961	0.9968	0.0031961	0.45961	0.99448	0.0055206
	0.54039	0.05535	0.94465	0.54039	0.06842	0.93158
XIV	0.48922	0.99623	0.0037736	0.48922	0.99505	0.0049485
	0.51078	0.062366	0.93763	0.51078	0.058474	0.94153
XV	0.56058	0.9965	0.0035049	0.56058	0.99352	0.0064774
	0.43942	0.057195	0.9428	0.43942	0.066091	0.93391
XVI	0.39414	0.99553	0.004467	0.39414	0.99239	0.0076113
	0.60586	0.064077	0.93592	0.60586	0.068945	0.93105
