# Supplementary material for: Genome-wide mapping of ORC and Mcm2p binding sites on tiling arrays and identification of essential ARS consensus sequences in S. cerevisiae
Source: BMC Genomics. 2006 Oct 26;7:276. doi: 10.1186/1471-2164-7-276 (PMC1657020; doi:10.1186/1471-2164-7-276)
Supplement: Additional file 2 — ORC-only sites. [file 1471-2164-7-276-S2.xls]

## Sheet: ORC-only
ORC-only sites
chrom.	ID	start	end	n probes	peak position	peak Z	sZ	avgZ
1	ORC-1	139675	141200	20	139995	1.59288	2.15877	1.95416
1	ORC-2	142705	143105	6	142865	3.97781	2.83613	0.904474
1	ORC-3	181045	181535	7	181205	12.5198	4.08237	1.88909
2	ORC-4	300605	301095	7	300935	3.23074	2.56346	1.98687
2	ORC-5	405830	406275	5	405915	6.13723	3.50916	1.54409
2	ORC-6	429600	430560	13	430320	3.20653	2.37079	1.98898
3	ORC-7	227835	228255	6	228085	4.09689	2.87349	1.71139
3	ORC-8	307245	308055	11	307735	3.85612	3.00603	2.52465
4	ORC-9	427635	428120	7	427880	5.3264	3.48786	2.05253
4	ORC-10	472225	472895	9	472545	3.71193	2.66001	2.02043
4	ORC-11	1243650	1245650	26	1244550	2.3613	2.47508	2.37285
5	ORC-12	78438	79427	13	78849	2.58808	2.28993	2.13235
5	ORC-13	85877	86825	9	86388	1.82514	2.95748	2.24962
5	ORC-14	138625	139605	11	139165	4.03412	2.55709	2.00321
7	ORC-15	24058	25374	17	25029	2.86893	2.83834	2.346
7	ORC-16	227775	228255	7	228095	3.13822	2.85113	1.41931
7	ORC-17	277795	278555	9	278240	3.96183	3.33696	2.3448
7	ORC-18	311585	311910	5	311665	4.98217	2.56395	1.29948
7	ORC-19	479995	482535	32	481885	3.57149	2.84687	2.76558
7	ORC-20	591525	591895	5	591815	4.91528	3.66142	2.07395
7	ORC-21	597230	597915	9	597500	0.520987	2.5213	1.97814
7	ORC-22	700605	701000	4	700685	3.41021	2.33927	1.14651
7	ORC-23	706795	707175	5	707095	3.3525	2.68997	1.72871
7	ORC-24	921215	921775	8	921535	3.90401	2.81978	1.8022
7	ORC-25	959835	961065	15	960135	2.73103	2.2267	1.65975
7	ORC-26	1010850	1011600	9	1011300	3.77633	3.06581	2.20389
8	ORC-27	11719	12975	14	12074	4.37438	3.27749	2.29437
8	ORC-28	34634	35908	16	35588	3.43048	2.82781	2.34978
9	ORC-29	255255	255820	8	255580	2.09786	2.59231	2.04874
9	ORC-30	317255	317895	9	317575	3.13647	2.53368	1.85239
11	ORC-31	283135	284015	12	283455	3.84535	2.7554	2.33325
12	ORC-32	47855	48433	8	48113	3.10094	2.42236	1.76443
12	ORC-33	283015	283895	11	283335	4.50776	3.42298	2.35671
12	ORC-34	472375	472615	4	472535	9.97531	3.50235	1.79762
12	ORC-35	481975	482335	5	482135	8.72535	3.4317	1.48358
12	ORC-36	704350	704725	5	704565	5.85303	3.81581	2.18793
12	ORC-37	784055	784425	5	784345	3.33766	2.40968	1.32547
12	ORC-38	1003550	1004000	7	1003750	1.20537	3.02137	1.78291
13	ORC-39	23854	25689	22	24915	3.88134	3.6178	3.31858
13	ORC-40	162305	163105	11	162785	2.59015	2.61232	2.29909
13	ORC-41	499555	500465	11	500305	3.31721	2.96982	2.33801
13	ORC-42	887170	888615	18	888295	1.59618	2.63409	2.18395
14	ORC-43	303015	303335	5	303095	2.86156	2.62483	1.58776
14	ORC-44	494045	494695	7	494285	3.60975	2.40527	1.11426
16	ORC-45	405515	406075	8	405915	3.04158	2.89695	2.31101
16	ORC-46	433155	433955	11	433315	1.64784	1.95192	1.75629
16	ORC-47	927575	928185	7	927925	5.13294	3.69758	1.80034
