# Supplementary material for: Genome-wide mapping of ORC and Mcm2p binding sites on tiling arrays and identification of essential ARS consensus sequences in S. cerevisiae
Source: BMC Genomics. 2006 Oct 26;7:276. doi: 10.1186/1471-2164-7-276 (PMC1657020; doi:10.1186/1471-2164-7-276)
Supplement: Additional file 3 — MCM2-only sites. [file 1471-2164-7-276-S3.xls]

## Sheet: MCM2-only
MCM2-only sites
chrom.	ID	start	end	n probes	peak position	peak Z	sZ	avgZ
1	MCM2-1	4692	5147	5	4870	4.47322	2.84916	1.7606
1	MCM2-2	16187	17881	15	16623	3.86526	2.79498	2.40218
1	MCM2-3	23077	23453	4	23328	4.13187	2.30831	1.47249
1	MCM2-4	110245	110405	3	110245	5.03953	2.80985	1.55403
1	MCM2-5	136930	137895	11	137255	5.62898	4.88235	3.70043
1	MCM2-6	175460	177260	18	176095	6.9919	5.09023	4.09229
1	MCM2-7	223605	224675	11	224265	10.9002	8.26837	6.20848
2	MCM2-8	24588	25364	10	25044	5.49616	3.62655	2.7435
2	MCM2-9	38996	39380	5	39213	6.48294	4.04202	2.3776
2	MCM2-10	176495	178725	25	177705	10.4184	7.33277	5.2747
2	MCM2-11	209075	210065	11	209665	5.29142	4.85057	3.54347
2	MCM2-12	246465	246865	6	246625	4.79529	3.21457	2.04966
2	MCM2-13	279085	279845	10	279435	3.37329	3.75366	3.07147
2	MCM2-14	283015	283925	11	283605	5.4395	4.66232	3.60613
2	MCM2-15	308495	309015	6	308760	1.59559	3.53578	1.87218
2	MCM2-16	378175	379925	20	379385	8.40203	8.69618	7.71728
2	MCM2-17	388255	390305	22	389045	10.6359	6.73966	5.30608
2	MCM2-18	414165	414645	7	414325	2.47144	2.31995	1.56547
2	MCM2-19	440855	441705	9	441545	7.30666	4.65308	3.35925
2	MCM2-20	480885	481405	5	481065	4.18948	2.56155	1.77493
2	MCM2-21	516245	518085	21	517305	9.47765	8.96323	6.86161
2	MCM2-22	538495	540655	24	539375	15.5713	10.8229	8.33975
2	MCM2-23	584425	585035	6	584795	4.61651	2.89146	1.52984
2	MCM2-24	631365	633110	16	632245	10.3803	6.65781	4.66454
2	MCM2-25	675935	676775	8	676175	11.343	5.86913	3.86993
2	MCM2-26	707150	708455	13	707775	1.99001	3.83051	3.34512
2	MCM2-27	719730	721180	16	720695	5.56673	8.42878	6.75108
2	MCM2-28	773025	774665	17	774035	10.9818	9.16139	6.16169
2	MCM2-29	790315	792585	22	791395	8.6203	5.02499	4.54285
2	MCM2-30	796065	797175	11	796755	3.9171	5.51651	4.1901
2	MCM2-31	800745	803690	30	802105	7.99437	6.09553	4.70816
3	MCM2-32	29371	30601	10	30047	6.74535	5.82067	3.39579
3	MCM2-33	92008	92328	5	92168	2.58964	2.29484	1.39837
3	MCM2-34	108100	111025	33	109175	11.9458	8.56714	6.5844
3	MCM2-35	114695	115575	10	114905	6.54987	5.12501	2.77806
3	MCM2-36	120175	121065	8	120645	1.74474	2.86777	1.94133
3	MCM2-37	165855	167585	16	166825	9.95966	6.15187	4.55154
3	MCM2-38	271685	273665	19	272785	9.53703	6.58721	5.12343
3	MCM2-39	306385	306625	3	306495	3.58462	2.33158	1.39281
4	MCM2-40-1	7598	11050	36	8474	9.25779	7.81333	6.3236
4	MCM2-40-2	7598	11050	36	10888	5.92362	4.47817	3.06992
4	MCM2-41	13982	16999	32	15798	12.2342	7.72369	6.01305
4	MCM2-42	21257	22417	13	21786	7.4837	4.86502	3.14282
4	MCM2-43	95547	96330	8	95975	3.35593	3.565	2.57543
4	MCM2-44	100375	101355	10	100885	5.45585	5.03978	3.98664
4	MCM2-45	137005	138435	15	137825	13.0794	7.47679	5.4476
4	MCM2-46	157460	158805	13	158305	14.547	12.0467	8.53467
4	MCM2-47	235365	236485	13	236245	4.21604	4.40044	3.22465
4	MCM2-48	350835	351955	13	351305	7.1222	3.7022	2.85154
4	MCM2-49	400765	401355	7	401035	2.3118	2.29864	1.64357
4	MCM2-50	443320	444445	10	443885	4.86437	5.69813	3.44833
4	MCM2-51	446425	446905	7	446745	3.22177	3.33432	2.07398
4	MCM2-52	476005	477575	14	477155	7.67579	6.57519	5.18008
4	MCM2-53	719875	721225	12	720555	8.78259	5.03877	3.47725
4	MCM2-54	748195	749435	11	748835	10.278	6.2359	4.37596
4	MCM2-55	844585	845615	12	845095	6.64774	4.05023	3.40202
4	MCM2-56	898255	899885	14	898865	9.33395	9.42456	7.02372
4	MCM2-57	903815	904655	9	904235	7.52086	4.59516	3.01323
4	MCM2-58	942970	944015	12	943475	7.85227	4.74896	3.28872
4	MCM2-59	980245	981045	9	980545	1.85726	2.23694	1.84233
4	MCM2-60	1033050	1034850	17	1033700	5.10587	5.31443	4.45061
4	MCM2-61	1065650	1066250	8	1066000	4.5337	2.76124	1.95316
4	MCM2-62	1077650	1078500	10	1077950	1.56598	2.935	2.11325
4	MCM2-63	1214600	1215200	6	1214850	4.36391	2.41696	1.31737
4	MCM2-64	1379200	1380750	14	1379650	6.71722	7.79433	5.61894
5	MCM2-65	17069	19021	19	18503	9.35234	7.65898	5.61668
5	MCM2-66	108555	110465	21	109705	14.2735	11.4843	10.1175
5	MCM2-67	164565	164995	5	164725	5.1571	3.73631	2.45452
5	MCM2-68	183825	184695	11	184345	5.16645	4.63322	3.52691
5	MCM2-69	192325	192745	6	192565	5.24516	3.27123	1.98208
5	MCM2-70	255625	256955	15	256135	9.96547	5.57148	4.04857
5	MCM2-71	259365	260355	12	260115	3.39721	3.26182	2.47397
5	MCM2-72	266715	267115	6	266875	7.06262	3.87819	2.38237
5	MCM2-73	280105	281075	12	280585	2.18626	2.73576	2.18619
5	MCM2-74	301215	302385	11	301835	7.52157	5.53951	3.74096
5	MCM2-75	316045	317305	12	316585	10.1046	4.05405	2.93941
5	MCM2-76	372985	373655	8	373175	1.81012	3.8869	2.46877
5	MCM2-77	406855	407745	10	407425	6.29891	5.36989	4.27226
5	MCM2-78	430795	431215	5	430985	3.46262	2.67374	1.45236
5	MCM2-79	520435	521595	10	521145	11.2715	4.90063	3.39176
6	MCM2-80	12096	13960	22	12998	6.81623	7.43515	6.03245
6	MCM2-81	45234	45904	8	45518	3.17262	2.39911	1.72867
6	MCM2-82	63046	63398	5	63238	4.22246	2.58581	1.56715
6	MCM2-83	104150	105055	9	104435	5.29551	4.3036	2.7996
6	MCM2-84	215695	217255	16	216755	6.46482	7.00287	5.30056
6	MCM2-85	252995	254155	12	253755	7.7655	6.23658	4.2493
6	MCM2-86	258785	259535	10	258950	7.23821	3.39519	2.55735
6	MCM2-87	261805	262735	9	262025	2.72418	2.36601	1.45994
7	MCM2-88	31982	34432	24	32704	12.1159	8.28509	6.54987
7	MCM2-89	117025	118605	17	117955	5.35146	6.03699	5.41318
7	MCM2-90	170775	172015	11	171615	4.7129	4.26887	2.81335
7	MCM2-91	186585	188205	19	187115	5.6148	4.71707	3.5354
7	MCM2-92	220925	221345	5	221185	4.11066	2.98582	1.75712
7	MCM2-93	231915	232895	10	232565	3.71028	3.24805	2.47543
7	MCM2-94	240395	242125	18	241055	7.07934	9.34285	6.78053
7	MCM2-95	265825	266355	7	265985	3.48274	3.17816	1.97144
7	MCM2-96	274820	275365	7	274900	3.56236	3.80714	2.86998
7	MCM2-97	387465	389765	26	389115	10.3704	7.16186	5.94721
7	MCM2-98	434975	435605	7	435255	6.03439	3.98522	2.68435
7	MCM2-99	552055	553845	23	552545	7.07384	6.73787	5.37235
7	MCM2-100	567845	568755	8	568485	8.5336	4.88886	3.17789
7	MCM2-101	592095	592575	7	592335	3.82	2.51	1.25
7	MCM2-102	595885	596355	4	595965	2.65529	2.09472	1.10097
7	MCM2-103	607565	607885	5	607725	8.03075	5.30124	2.83616
7	MCM2-104	620245	622515	23	620975	7.49233	5.32954	4.08627
7	MCM2-105	652705	655045	25	654075	9.57671	7.87403	6.83831
7	MCM2-106	765030	767225	23	765955	1.12584	3.25665	2.30127
7	MCM2-107	777630	778690	12	778125	7.27189	7.27075	5.10545
7	MCM2-108	795805	796675	10	796355	2.86406	3.83566	2.70827
7	MCM2-109	878725	879825	9	879625	5.67715	3.2525	2.52183
7	MCM2-110	916235	917855	16	917405	7.56018	7.51896	5.89035
7	MCM2-111	1004200	1006100	23	1004850	11.3013	10.0927	7.6772
7	MCM2-112	1073300	1074350	10	1074000	6.07767	4.39073	2.85632
8	MCM2-113	56652	59170	27	56892	7.32306	6.40309	5.46989
8	MCM2-114	77919	78464	7	78295	5.87478	3.64862	2.70515
8	MCM2-115	87474	89450	21	87755	3.74747	3.5492	2.80692
8	MCM2-116	110425	112245	19	111185	8.20539	6.15126	4.31644
8	MCM2-117	198765	199465	9	199195	4.08123	3.74549	2.70745
8	MCM2-118-1	212455	216205	26	213135	8.67093	7.9103	5.28767
8	MCM2-118-2	212455	216205	26	215135	8.5391	8.0214	5.15829
8	MCM2-119	279645	280375	7	280035	1.88313	3.26437	2.31745
8	MCM2-120	380155	382155	20	381015	12.3657	10.3572	7.35989
8	MCM2-121	405875	406845	8	406395	1.53988	3.47938	2.33058
8	MCM2-122	412825	413415	8	413335	4.91047	2.84265	2.05223
8	MCM2-123	474025	475265	11	474735	5.5584	5.73901	4.32862
8	MCM2-124	519480	521605	24	520710	9.351	8.32132	6.49512
9	MCM2-125-1	15903	19064	36	16786	11.2619	8.05285	6.61073
9	MCM2-125-2	15903	19064	36	18396	5.63885	4.07415	3.28227
9	MCM2-126	30067	31644	16	30622	6.04598	5.42858	3.70773
9	MCM2-127	47275	47922	9	47435	3.38093	2.79185	2.30779
9	MCM2-128	79788	81342	15	80592	10.1089	7.75663	5.65993
9	MCM2-129	162270	163575	13	162885	8.14793	5.1444	3.62759
9	MCM2-130	224945	227295	23	225615	10.3922	7.35699	5.52121
9	MCM2-131	331335	331985	8	331745	3.33099	2.61687	1.85487
9	MCM2-132	436605	437260	6	436935	2.06011	2.57462	1.59798
10	MCM2-133-1	15779	19046	37	16769	11.3445	8.01147	7.03091
10	MCM2-133-2	15779	19046	37	18299	4.54813	3.92904	3.15295
10	MCM2-134	96715	97035	5	96875	1.39926	2.8574	1.65701
10	MCM2-135	160725	162685	20	161785	9.04009	9.19103	7.3694
10	MCM2-136	199405	199765	5	199605	4.3324	3.15275	2.04969
10	MCM2-137	227635	229405	15	229085	5.17061	4.1111	2.90832
10	MCM2-138	248405	250395	21	249175	8.93388	8.33666	7.25015
10	MCM2-139	298095	299900	18	299255	5.33803	6.65851	5.33098
10	MCM2-140	409205	409745	6	409545	2.11109	2.1837	1.36891
10	MCM2-141	448215	448655	6	448455	3.9345	2.70656	1.38252
10	MCM2-142	459015	460145	13	459515	5.73113	5.38016	4.29019
10	MCM2-143	501595	502525	11	502095	5.02236	3.91654	2.75311
10	MCM2-144	579855	580445	8	580095	1.94426	3.39997	2.40092
10	MCM2-145	608675	610065	14	609355	10.9466	6.02592	4.28822
10	MCM2-146	643815	644765	8	644155	12.3538	8.25362	4.9304
10	MCM2-147	653440	655430	20	654385	12.1138	6.11351	5.92694
10	MCM2-148	658475	659035	7	658685	3.37235	2.10446	1.54438
10	MCM2-149	710865	713260	25	712425	6.66965	4.96877	3.57383
10	MCM2-150	728515	731275	30	729820	9.37603	8.09258	7.43752
10	MCM2-151-1	734370	738265	40	734875	9.33289	5.22486	3.43922
10	MCM2-151-2	734370	738265	40	737435	6.29535	7.49492	5.90059
11	MCM2-152	7399	9005	14	8365	8.97739	7.31646	5.51161
11	MCM2-153	16369	18323	20	16470	3.028	3.62302	2.52016
11	MCM2-154	41870	43278	13	42035	2.57642	2.1781	1.54332
11	MCM2-155	88881	89556	7	89046	1.61979	2.19638	1.266
11	MCM2-156	113075	115125	21	113525	4.30503	4.07701	3.32372
11	MCM2-157	145065	146345	12	146065	5.42765	3.29314	2.61634
11	MCM2-158	195955	196855	10	196365	6.66087	4.66219	3.15697
11	MCM2-159	199615	200325	8	200095	6.61053	4.8601	3.13913
11	MCM2-160	235295	236575	14	235965	9.7476	8.25028	5.84577
11	MCM2-161	301465	303015	16	302495	6.31508	7.20501	5.4883
11	MCM2-162	343390	345025	20	344365	5.88551	5.70432	4.6542
11	MCM2-163	444325	445275	11	444910	4.50126	3.31323	2.51476
11	MCM2-164	453325	454415	11	454175	3.0674	3.75253	2.6554
11	MCM2-165	500195	501345	9	501055	4.69822	2.75246	2.17646
11	MCM2-166	528845	531475	29	529755	5.39972	4.44181	3.96744
11	MCM2-167	632005	634375	23	633595	7.38735	8.35392	7.24528
12	MCM2-168	26902	27488	7	27163	2.22372	2.35732	1.77549
12	MCM2-169	75898	77616	17	76745	9.97632	6.94723	4.78241
12	MCM2-170	139295	140445	8	139885	10.0569	7.21232	4.08797
12	MCM2-171	155810	157685	21	156665	10.887	7.60675	6.48388
12	MCM2-172	170795	171755	11	171335	3.72744	3.39892	2.55294
12	MCM2-173	221985	223285	13	222815	9.26034	7.10244	5.3986
12	MCM2-174	372035	373915	18	373290	4.91092	6.64425	4.80001
12	MCM2-175	426285	427155	9	426825	1.54794	3.8775	2.68796
12	MCM2-176	485605	485845	4	485685	3.55575	2.74654	1.08547
12	MCM2-177	493905	494985	14	494655	5.19739	4.50111	3.20776
12	MCM2-178	536765	537510	7	537270	5.37536	3.41619	2.21051
12	MCM2-179	587385	587975	6	587735	2.47114	2.23742	1.43853
12	MCM2-180	591405	591845	5	591585	4.26367	2.50093	1.43446
12	MCM2-181	606425	607625	13	606965	5.44633	4.28937	3.36146
12	MCM2-182	622105	623935	19	622725	10.77	7.77981	5.28856
12	MCM2-183	644495	645765	15	645045	6.82219	4.29158	3.52111
12	MCM2-184	687660	688235	4	687795	7.90416	3.43394	2.10579
12	MCM2-185	748515	749765	13	749525	3.39338	2.64015	1.81533
12	MCM2-186	783055	783335	4	783135	4.29153	2.32368	1.11784
12	MCM2-187	785590	786915	16	786485	6.9619	7.81553	6.32105
12	MCM2-188	851715	852285	5	851995	6.1389	3.35361	1.6686
12	MCM2-189	947125	949405	25	947805	6.87867	6.699	5.39375
12	MCM2-190	1006800	1008250	14	1007700	1.37955	2.65152	2.61523
12	MCM2-191	1042800	1043950	14	1043500	5.01086	4.56268	3.31489
13	MCM2-192	44668	45679	11	45096	8.08835	5.63258	3.71501
13	MCM2-193	49662	50392	7	50149	4.04553	3.69367	2.39534
13	MCM2-194	73497	74612	11	74136	4.90512	4.4796	3.22354
13	MCM2-195	227025	227485	6	227185	7.55812	5.46478	3.02153
13	MCM2-196	268225	269985	17	268705	9.15137	6.71121	4.5009
13	MCM2-197	339415	340375	12	339785	2.89914	5.02039	3.93721
13	MCM2-198	341315	342205	10	341885	6.41685	6.54284	4.86391
13	MCM2-199	394755	395185	5	394975	3.51464	2.51566	1.35012
13	MCM2-200	416375	418125	17	417325	7.15525	5.93835	4.7591
13	MCM2-201	420585	421755	9	421195	2.98292	3.67834	2.6331
13	MCM2-202	467825	469235	11	468605	8.09454	5.35278	3.90635
13	MCM2-203	480235	483635	27	482060	7.68767	3.59048	2.81584
13	MCM2-204	544455	545075	8	544785	2.04036	2.73078	1.79322
13	MCM2-205	568130	569095	11	568635	8.73613	4.86391	3.20412
13	MCM2-206	648575	650145	13	649695	5.56164	5.44125	3.53256
13	MCM2-207	717995	719085	12	718665	6.61956	3.27598	2.54587
13	MCM2-208	771905	773595	20	772875	10.721	10.4369	9.3233
13	MCM2-209	836825	838165	13	837545	4.48442	4.63893	3.58146
13	MCM2-210	864585	865765	13	865165	6.28803	4.18727	3.03974
13	MCM2-211	877555	879905	26	878755	14.4741	7.19341	5.97154
13	MCM2-212	918075	919135	13	918375	5.90991	6.60198	5.10443
14	MCM2-213	84360	85158	10	84680	2.45937	3.04226	2.10164
14	MCM2-214	125625	127805	24	126465	8.27778	10.3541	8.02599
14	MCM2-215	342965	344115	12	343765	3.72877	3.5836	2.90453
14	MCM2-216	352930	353285	5	353010	4.72811	2.78252	1.50353
14	MCM2-217	358465	359405	9	358815	2.98438	3.09694	2.18665
14	MCM2-218	415935	416595	8	416275	2.71792	2.25163	1.42899
14	MCM2-219	608795	610215	15	609785	6.88261	5.82567	5.06415
14	MCM2-220	700265	700915	8	700535	0.73177	2.19795	1.5793
14	MCM2-221	703845	705665	23	704405	6.65247	5.53064	3.69014
14	MCM2-222	712635	714695	22	713355	5.67948	7.79669	5.59906
14	MCM2-223	731085	731630	7	731305	2.74456	3.25458	2.27835
15	MCM2-224	22525	24673	27	22857	5.90353	4.60104	3.38879
15	MCM2-225	35084	37090	19	35630	5.56856	5.92451	4.65384
15	MCM2-226	103255	104165	10	103665	1.17296	5.9241	4.15393
15	MCM2-227	128915	130585	17	129785	2.11837	2.35154	1.97724
15	MCM2-228	154325	156090	16	155095	2.2947	4.65909	3.61462
15	MCM2-229	226655	228620	12	228065	6.0408	3.16361	2.44807
15	MCM2-230	331495	332705	14	332095	4.75874	4.14156	3.39605
15	MCM2-231	347635	348860	13	348440	6.76819	7.97757	5.35366
15	MCM2-232	371695	372625	10	372175	7.22289	6.28043	4.14247
15	MCM2-233	397775	399035	15	398485	8.05323	7.56558	5.95843
15	MCM2-234	436230	437680	9	436615	1.51905	2.68685	1.92383
15	MCM2-235	458025	459325	15	458610	5.72075	6.14922	5.29613
15	MCM2-236	514545	515270	8	514805	6.89725	4.13532	2.35534
15	MCM2-237	520115	521215	12	520695	6.95208	4.57247	3.16798
15	MCM2-238	616915	618425	16	617555	6.50707	7.72526	5.99999
15	MCM2-239	662890	663955	12	663495	3.38149	4.36402	2.95571
15	MCM2-240	669865	670985	9	670045	4.20183	3.6022	2.30518
15	MCM2-241	728965	730765	20	730065	7.87157	8.19431	5.96181
15	MCM2-242	873455	875145	13	874490	9.63333	5.2803	3.53704
15	MCM2-243	901385	903145	17	902535	10.0727	7.09879	4.97478
15	MCM2-244	904455	905425	10	905185	3.36373	2.56336	2.07158
15	MCM2-245	980455	982865	24	981620	11.0389	8.11804	6.26205
15	MCM2-246	996390	997000	7	996555	1.08657	2.49089	1.68506
15	MCM2-247	997705	999355	18	998405	6.08668	6.7235	5.08107
15	MCM2-248	1019400	1019850	7	1019600	7.13113	5.45974	3.0321
15	MCM2-249	1022550	1023650	14	1023300	3.08665	4.47612	3.71512
15	MCM2-250	1033900	1034400	7	1034250	2.84788	3.61309	2.30154
15	MCM2-251	1056050	1059950	41	1057850	8.73772	7.02333	5.10992
15	MCM2-252	1071100	1072800	20	1071800	7.91298	7.17843	6.25114
16	MCM2-253	11944	13687	18	12543	11.1166	8.90701	6.92651
16	MCM2-254	18204	19679	18	19053	9.01163	7.35686	5.34474
16	MCM2-255-1	89760	92973	35	90586	9.37528	6.82178	6.28353
16	MCM2-255-2	89760	92973	35	92392	3.06729	2.92373	2.53846
16	MCM2-256	170145	171015	10	170495	2.78428	2.80121	2.15271
16	MCM2-257	178645	179825	13	179195	9.9545	5.9949	4.41488
16	MCM2-258	189965	191455	14	190505	9.08058	8.04223	6.62466
16	MCM2-259	194905	196095	12	195185	10.6484	8.29122	5.03666
16	MCM2-260	241225	242265	10	241495	11.1816	8.12039	5.153
16	MCM2-261	250060	250985	8	250355	4.87501	2.99669	2.26093
16	MCM2-262	253205	253965	9	253685	1.89112	2.20681	1.78939
16	MCM2-263	255065	255625	6	255370	2.32729	2.62936	1.68096
16	MCM2-264	261170	262685	16	261795	7.37193	7.8852	6.03801
16	MCM2-265	273920	274960	13	274415	7.8343	5.19543	4.28843
16	MCM2-266	297815	299285	16	298755	9.90515	7.63835	5.47411
16	MCM2-267	323595	323995	4	323675	3.61832	2.62927	1.49095
16	MCM2-268	331045	332605	16	331615	7.99217	5.68594	4.4349
16	MCM2-269	369005	369735	9	369495	3.32362	4.18914	2.9416
16	MCM2-270	415495	415785	4	415705	3.28243	2.91914	1.62656
16	MCM2-271	427275	428755	15	427885	5.09712	5.98724	5.15285
16	MCM2-272	439115	441370	23	440905	1.79919	3.88917	2.89505
16	MCM2-273	482435	482970	7	482725	3.87407	2.54713	1.53415
16	MCM2-274	558435	559615	14	558645	1.68651	1.92906	1.47513
16	MCM2-275	568375	569525	14	568790	6.61633	5.25433	4.03259
16	MCM2-276	588615	589435	10	589005	3.85483	4.015	2.90929
16	MCM2-277	603635	603925	4	603715	5.28258	2.88468	1.58874
16	MCM2-278	728395	729205	7	728965	6.91828	5.25822	2.84458
16	MCM2-279	748165	750225	23	749335	12.982	9.80001	7.58687
16	MCM2-280	830895	831605	8	831245	4.04355	3.97103	2.57825
16	MCM2-281	863305	864665	15	863935	7.62199	4.96417	3.4787
