# Supplementary material for: Genome-wide mapping of ORC and Mcm2p binding sites on tiling arrays and identification of essential ARS consensus sequences in S. cerevisiae
Source: BMC Genomics. 2006 Oct 26;7:276. doi: 10.1186/1471-2164-7-276 (PMC1657020; doi:10.1186/1471-2164-7-276)
Supplement: Additional file 4 — ORC-MCM2 sites. [file 1471-2164-7-276-S4.xls]

## Sheet: ORC-MCM2
ORC-MCM2 sites
						ORC	ORC	ORC	ORC	MCM2	MCM2	MCM2	MCM2
chrom.	ID	start	end	length	n probes	peak position	peak Z	sZ	avgZ	peak position	peak Z	sZ	avgZ	peak distance, bp
1	ORCMCM2-1	25	2838	2813	30	890	21.23	17.75	14.98	810	6.92	8.56	7.06	80
1	ORCMCM2-2-2	5841	11266	5425	49	8230	3.32	2.65	1.7	8230	9.56	9.11	6.96	0
1	ORCMCM2-2-1	5841	11266	5425	49	NA	NA	NA	NA	6429	6.21	4.78	3.14	NA
1	ORCMCM2-3	30133	31597	1464	16	30576	5.62	4.53	3.06	30832	4.94	5.62	4.82	256
1	ORCMCM2-4	40716	43300	2584	28	42439	9.92	7.79	6.4	42439	8.61	4.78	3.67	0
1	ORCMCM2-5-1	69767	74608	4841	49	70472	15.44	12.97	9.18	70677	9.56	8.61	6.36	205
1	ORCMCM2-5-2	69767	74608	4841	49	72446	5.69	4.62	4.44	73859	5.78	3.92	3.04	1413
1	ORCMCM2-6	123305	125545	2240	23	124790	8.96	8.48	7.24	124375	4.6	5.21	4.53	415
1	ORCMCM2-7	147045	148360	1315	14	147660	1.08	2.36	1.55	147660	4.46	9.5	6.73	0
1	ORCMCM2-8	158905	160225	1320	14	159745	12.25	8.13	4.58	159915	9.42	7.69	4.76	170
1	ORCMCM2-9	214145	216905	2760	25	215655	6.59	3.44	2.21	215245	5.67	6.54	5.17	410
1	ORCMCM2-10-1	225795	229035	3240	36	226575	3.01	2.92	2.46	226655	5.36	3.98	2.26	80
1	ORCMCM2-10-2	225795	229035	3240	36	228875	1.05	4.28	3.2	NA	NA	NA	NA	NA
2	ORCMCM2-11	25	2358	2333	29	111	7.8	NA	NA	343	14.92	NA	NA	232
2	ORCMCM2-12	5434	8716	3282	36	6607	16.23	15.36	13.16	6437	7.86	8.1	6.28	170
2	ORCMCM2-13	27403	29465	2062	24	29178	6.94	4.48	2.42	29178	10.11	8.09	5.85	0
2	ORCMCM2-14	61777	64496	2719	31	63290	14.16	15.32	13.23	63210	8.88	9.11	7.42	80
2	ORCMCM2-15	92770	94474	1704	19	93277	7.38	4.94	3.52	93357	9.49	5.83	5.23	80
2	ORCMCM2-16	142825	145265	2440	26	144055	9.76	7.44	5.67	143975	8.55	6.95	5.24	80
2	ORCMCM2-17	168590	170555	1965	19	170045	11.74	9.04	6.49	169725	7.61	6.31	4.52	320
2	ORCMCM2-18	198095	199465	1370	13	198795	6.05	4.37	2.93	198795	13.55	9.72	6.96	0
2	ORCMCM2-19	237165	238095	930	8	237485	5.87	4.05	2.5	237660	6.28	5.46	3.26	175
2	ORCMCM2-20	254755	256565	1810	19	255245	4.22	6.84	5.01	255105	14.15	7.12	4.7	140
2	ORCMCM2-21	324655	326845	2190	25	326375	2.66	2.34	2.03	325990	10.81	8.83	7.42	385
2	ORCMCM2-22	407325	408595	1270	14	408115	13.93	9.51	5.56	408035	11	7.16	4.99	80
2	ORCMCM2-23	416515	418465	1950	18	418305	3.68	2.84	1.7	417325	7.26	6.37	4.45	980
2	ORCMCM2-24	477785	479265	1480	18	478425	4.46	4.2	3.99	478425	4.08	2.83	2.57	0
2	ORCMCM2-25	485435	488285	2850	28	487040	11.04	11.6	9.43	486715	7.92	8.36	6.04	325
2	ORCMCM2-26	589230	592410	3180	34	591245	14.05	11.12	9.17	591245	13.04	9.82	7.1	0
2	ORCMCM2-27	611255	613645	2390	28	612845	2.52	2.32	2.08	611595	4.22	5.4	4.07	1250
2	ORCMCM2-28	621395	623835	2440	22	623035	16.32	9.19	6.8	623035	12.54	6.12	3.83	0
2	ORCMCM2-29	703055	705265	2210	25	704095	7.93	8.3	6.29	704015	11.03	10.25	8.14	80
2	ORCMCM2-30	740495	743305	2810	32	741775	16.74	15.47	13.1	741680	8.55	10.15	7.86	95
2	ORCMCM2-31	756415	758225	1810	20	757635	4.51	2.72	1.7	757635	14.31	9.57	7.27	0
2	ORCMCM2-32	810495	813065	2570	26	812665	16.02	NA	NA	812745	8.27	NA	NA	80
3	ORCMCM2-33-1	25	17053	17028	173	906	18.23	13.66	11.81	906	10.95	8.05	6.09	0
3	ORCMCM2-33-2	25	17053	17028	174	5152	3.62	4.44	3.87	5072	4.63	4.3	2.88	80
3	ORCMCM2-33-3	25	17053	17028	175	11670	9.64	8.37	7.44	11670	6.93	5.69	4.69	0
3	ORCMCM2-33-4	25	17053	17028	175	13661	6.33	5.95	4.77	NA	NA	NA	NA	NA
3	ORCMCM2-33-5	25	17053	17028	176	15780	6.82	5.69	4.06	15616	11.92	7.38	5.87	164
3	ORCMCM2-34	38356	41659	3303	33	39443	10.86	11.03	9.19	39363	10.52	8.13	6.19	80
3	ORCMCM2-35	71881	75850	3969	43	74625	6.15	5.96	4.74	74785	11.05	9.59	7.98	160
3	ORCMCM2-36	131020	133615	2595	28	131845	10.38	6.65	5.78	132755	8.09	8.77	7.93	910
3	ORCMCM2-37	137845	138895	1050	14	138655	4.16	4.28	2.81	138255	3.55	2.96	2.62	400
3	ORCMCM2-38-1	193670	201315	7645	79	194395	4.52	7.64	6.33	194555	8.62	9.49	7.83	160
3	ORCMCM2-38-2	193670	201315	7645	79	197665	8.6	6.56	4.81	197205	12.64	8.14	7.01	460
3	ORCMCM2-38-3	193670	201315	7645	79	198985	8.65	7.97	5.81	198985	6.31	5.08	3.55	0
3	ORCMCM2-39	223725	225575	1850	20	224565	6.65	5.06	3.49	224565	5.52	4.39	3.63	0
3	ORCMCM2-40	292895	295885	2990	24	295480	1.8	5.32	3.35	295480	0.76	3.48	2.78	0
3	ORCMCM2-41	314550	316545	1995	21	316005	18.31	11.14	8.69	315925	0.51	6.45	4.47	80
4	ORCMCM2-42	25	2123	2098	22	1055	18.81	13.54	11.16	624	10.64	6.15	5.47	431
4	ORCMCM2-43	44390	48176	3786	44	46346	15.62	11.14	8.59	46426	13.18	11.33	8.05	80
4	ORCMCM2-44	83146	87142	3996	44	86167	13.32	10	8.12	85836	15.75	12.71	10.36	331
4	ORCMCM2-45	122895	124355	1460	14	124035	4.49	3.4	2.51	124035	7.25	6.31	4.3	0
4	ORCMCM2-46	211355	213505	2150	23	212655	14.66	11.29	8.96	212285	9.85	7.19	5.47	370
4	ORCMCM2-47	252985	254870	1885	19	253725	12.26	9.37	6.98	254055	13.95	10.74	8.17	330
4	ORCMCM2-48	315775	318095	2320	26	316775	9.65	7.19	5.34	316855	11.86	9.56	7.48	80
4	ORCMCM2-49	328825	330495	1670	17	329394	8.03	7.13	NA	329935	8.98	5.28	4.16	541
4	ORCMCM2-50	407505	409225	1720	21	407935	4.08	3.15	2.27	407825	9.81	5.89	3.83	110
4	ORCMCM2-51	434225	437915	3690	34	435795	4.02	4.19	2.79	435355	8.33	5.91	4.48	440
4	ORCMCM2-52	461475	464265	2790	32	462785	17.77	15.52	13.45	462705	11.01	9.69	8.24	80
4	ORCMCM2-53	482805	485250	2445	27	484235	9.83	8.54	7.23	483795	11.25	9.66	7.76	440
4	ORCMCM2-54	504905	506145	1240	12	505815	9.81	5.81	4.07	505815	10.18	7.16	4.59	0
4	ORCMCM2-55	554415	556395	1980	21	555035	9.11	7.12	5.58	555115	7.44	7.61	6.37	80
4	ORCMCM2-56	566955	569185	2230	22	567725	2.97	3.34	2.29	567725	5.6	7.68	6.95	0
4	ORCMCM2-57	628205	630545	2340	26	628895	11.14	8.02	5.33	629695	8.41	6.4	5.4	800
4	ORCMCM2-58	638995	641225	2230	21	640365	9.12	7.22	4.92	640285	11.68	8.21	5.56	80
4	ORCMCM2-59	701935	704315	2380	27	702745	17.5	14.34	11.73	702825	6.55	8.36	7.52	80
4	ORCMCM2-60	751485	754945	3460	32	753025	14.9	10.77	8.1	753025	8.69	6.77	4.81	0
4	ORCMCM2-61	805665	808005	2340	24	806265	17.48	11.29	8.02	806585	11.83	11.64	9.91	320
4	ORCMCM2-62	912445	915850	3405	36	913685	11.86	7.18	5.33	913685	8.11	5.29	3.77	0
4	ORCMCM2-63	920775	922925	2150	21	921925	5.09	3.65	2.89	922005	9.96	5.56	3.86	80
4	ORCMCM2-64	1016200	1017350	1150	10	1016750	6.94	3.35	1.92	1016550	12.79	6.99	4.21	200
4	ORCMCM2-65	1056700	1059100	2400	25	1057400	7.32	6.41	5.12	1057500	5.42	4.63	4.23	100
4	ORCMCM2-66	1109200	1110450	1250	13	1109750	3.6	3.02	2.21	1109800	4.39	6.17	4.75	50
4	ORCMCM2-67	1158100	1159700	1600	15	1159350	6.06	3.21	2	1159350	14.44	8.31	5.43	0
4	ORCMCM2-68	1165550	1166850	1300	14	1166200	8.78	6.62	5.13	1166200	10.3	8.64	6.88	0
4	ORCMCM2-69	1239600	1241950	2350	24	1240750	8.98	8.43	7.35	1240700	8.77	8.89	7.15	50
4	ORCMCM2-70	1274850	1277200	2350	23	1276200	4.97	7.53	6.65	1276050	8.62	7.23	6.2	150
4	ORCMCM2-71	1301650	1303650	2000	18	1302400	8.29	6.42	5.13	1302500	9.23	7.3	5.42	100
4	ORCMCM2-72	1352850	1354900	2050	21	1353550	14.3	10.11	7.58	1353550	12.67	7.98	5.88	0
4	ORCMCM2-73	1403250	1405400	2150	23	1404100	12.16	7.92	6.47	1404650	11.66	8.06	6.73	550
4	ORCMCM2-74	1445600	1448700	3100	35	1447550	19.75	15.74	12.07	1447550	11.34	9.79	6.73	0
4	ORCMCM2-75	1461250	1463850	2600	27	1462300	12.25	9.03	7.38	1462250	-0.24	5.45	4.73	50
4	ORCMCM2-76	1485700	1488000	2300	22	1486850	6.2	4.05	2.52	1486600	11.32	11.69	9.43	250
4	ORCMCM2-77	1501450	1504700	3250	37	1502550	14.78	11.33	8.44	1502800	9.46	8.06	6.64	250
4	ORCMCM2-78	1522300	1526150	3850	42	1524800	20.71	13.88	12.17	1524600	5.5	6.6	5.5	200
4	ORCMCM2-79	1530850	1531800	950	11	1531800	7.12	NA	NA	1531600	13.54	NA	NA	200
5	ORCMCM2-80	25	1142	1117	14	25	8.26	NA	NA	327	14.13	NA	NA	302
5	ORCMCM2-81	6029	7767	1738	20	6671	12.86	13.63	10.63	6671	9.12	8.07	6.16	0
5	ORCMCM2-82	10427	12927	2500	25	11895	4.12	4	3.47	11742	12.28	8.97	7.97	153
5	ORCMCM2-83	58813	60551	1738	19	59869	5.93	4.57	3.06	59789	6.48	5.33	4.3	80
5	ORCMCM2-84	67667	68707	1040	14	67987	4.22	3.01	2.51	67827	4.19	2.28	1.63	160
5	ORCMCM2-85	92890	95076	2186	23	93855	9.83	7.48	6.15	94088	10.74	7.59	5.35	233
5	ORCMCM2-86	144025	146765	2740	26	145645	7.18	6.57	5.22	145565	9.02	7.61	6.2	80
5	ORCMCM2-87	172845	174825	1980	21	173955	15.24	13.41	10.26	173845	10.05	8.91	6.36	110
5	ORCMCM2-88	211965	213155	1190	13	212655	11.45	8.17	5.91	212655	13.57	10.84	8.45	0
5	ORCMCM2-89-2	275575	278875	3300	37	278055	7.66	4.29	3.65	277810	8.22	8.37	7.51	245
5	ORCMCM2-89-1	275575	278875	3300	37	NA	NA	NA	NA	276055	9.26	7.03	5.35	NA
5	ORCMCM2-90	286005	288945	2940	32	287535	22.52	18.35	14.78	287655	9.68	10.1	7.72	120
5	ORCMCM2-91-1	351715	355345	3630	35	353435	11.19	9.63	8.26	353725	9.1	6.86	5.12	290
5	ORCMCM2-91-2	351715	355345	3630	35	355175	5.3	2.96	1.37	NA	NA	NA	NA	NA
5	ORCMCM2-92	438545	439620	1075	11	439155	8.92	7.1	4.56	439155	9.89	7.98	5.18	0
5	ORCMCM2-93	441895	444855	2960	26	442345	4.47	4.11	2.69	442215	3.61	2.75	1.52	130
5	ORCMCM2-94	498585	500265	1680	20	499045	12.19	10.47	8.23	499045	11.7	9.15	7.49	0
5	ORCMCM2-95	548935	550395	1460	14	549465	7.61	6.16	4.77	549735	4.25	6.75	5.87	270
5	ORCMCM2-96	568135	570965	2830	34	569435	16.89	13.71	11.61	569355	9.16	8.64	6.17	80
5	ORCMCM2-97	575575	576815	1240	14	576635	7.46	NA	NA	576415	11.97	NA	NA	220
6	ORCMCM2-98	25	1525	1500	19	25	4.08	NA	NA	25	9.45	NA	NA	0
6	ORCMCM2-99-1	4266	9005	4739	51	5530	15.07	14.05	12.76	5300	10.07	7.72	6.44	230
6	ORCMCM2-99-2	4266	9005	4739	51	NA	NA	NA	NA	8266	8.07	9.8	7.21	NA
6	ORCMCM2-100-2	18364	22127	3763	38	20938	11.31	8.82	6.55	20938	11.15	8.63	7.12	0
6	ORCMCM2-100-1	18364	22127	3763	38	NA	NA	NA	NA	19283	4.71	5.89	4.21	NA
6	ORCMCM2-101	31647	34439	2792	29	33117	9.15	9.19	7.76	32706	6.68	8.28	6.97	411
6	ORCMCM2-102	51816	55078	3262	33	53720	4.15	2.72	2.11	52666	9.14	8.34	5.95	1054
6	ORCMCM2-103	67443	69621	2178	19	68557	4.55	3.13	2.35	69132	3.71	4.5	3.58	575
6	ORCMCM2-104	117785	119195	1410	14	118295	6.03	4.9	3.01	118455	5.08	5.31	4.41	160
6	ORCMCM2-105	127725	129315	1590	18	127885	4.92	3.39	2.09	128475	4.56	5.66	4.71	590
6	ORCMCM2-106	134675	137585	2910	31	136225	15.49	13.28	10.86	136135	8.34	8.75	7.2	90
6	ORCMCM2-107	167145	168735	1590	16	168170	3.07	2.3	1.86	167815	5.51	6.54	5.59	355
6	ORCMCM2-108	197805	200275	2470	23	199515	13.14	11.1	8.67	199515	12.39	8.83	6.33	0
6	ORCMCM2-109	255595	258310	2715	32	256515	16.16	13.95	11.91	256675	12.74	11.34	8.78	160
6	ORCMCM2-110	267825	270055	2230	21	269625	14.65	NA	NA	269625	12.08	NA	NA	0
7	ORCMCM2-111	25	776	751	9	536	16.23	11.51	7.64	536	9.59	5.7	3.66	0
7	ORCMCM2-112	6263	8787	2524	28	6504	3.84	3.01	2.43	8057	6.05	5.31	3.62	1553
7	ORCMCM2-113	15329	19622	4293	39	18282	13.79	6.76	6	17537	9.08	4.67	3.33	745
7	ORCMCM2-114	63387	64969	1582	12	64651	12.41	8.23	4.48	64571	7.64	7.55	4.79	80
7	ORCMCM2-115-1	111735	115825	4090	42	112005	7.58	6.33	4.32	112575	7.42	5.9	5.06	570
7	ORCMCM2-115-2	111735	115825	4090	42	NA	NA	NA	NA	114705	3.12	6.2	4.83	NA
7	ORCMCM2-116	163345	164805	1460	18	163665	10.45	9.9	6.76	163585	8.51	6.47	4.34	80
7	ORCMCM2-117	203090	205830	2740	24	205670	3.67	2.66	0.97	204315	11.37	6.16	4.47	1355
7	ORCMCM2-118	284845	287655	2810	26	285755	10.64	8.63	5.28	285915	10.95	7.61	5.61	160
7	ORCMCM2-119	352245	353635	1390	15	352495	6.52	4.86	4	352865	5.2	7.23	6.05	370
7	ORCMCM2-120-1	420235	423540	3305	35	421155	14.88	11.8	9.38	421295	3.54	8.09	6.66	140
7	ORCMCM2-120-2	420235	423540	3305	35	423160	4.97	3.83	2.9	NA	NA	NA	NA	NA
7	ORCMCM2-121	484165	485655	1490	13	485275	15.09	14.86	9.25	485015	11.71	9.52	6.25	260
7	ORCMCM2-122	507750	510395	2645	28	509045	6.62	12.02	9.31	508845	11.36	10.24	8.4	200
7	ORCMCM2-123	574315	577745	3430	36	575085	8.4	4.01	2.23	576945	8.35	6.66	5.67	1860
7	ORCMCM2-124	659095	661975	2880	27	660215	2.07	7.52	5.97	660215	0.47	4.59	3.23	0
7	ORCMCM2-125	714275	715935	1660	16	715475	1.15	3.23	2.53	715475	2.04	3.83	3.27	0
7	ORCMCM2-126	833580	836145	2565	26	834805	8.66	9.16	6.96	834725	12.75	9.97	6.93	80
7	ORCMCM2-127	845925	848285	2360	27	847325	3.89	2.58	1.82	846535	2.32	3.66	3.34	790
7	ORCMCM2-128	882815	883745	930	12	883295	5.61	5.07	4.21	883215	5.02	3.56	2.72	80
7	ORCMCM2-129	887165	889585	2420	24	888135	13.87	8.12	6.23	888530	10.47	8.09	5.57	395
7	ORCMCM2-130	977205	978745	1540	16	977715	7.4	6.41	4.68	977715	9.29	8.34	5.76	0
7	ORCMCM2-131	998645	1000200	1555	16	998995	5.14	3.81	2.74	999605	2.68	3.43	2.95	610
7	ORCMCM2-132	1001000	1003050	2050	24	1001900	3.4	3.33	2.91	1002200	5.08	3.94	3.48	300
7	ORCMCM2-133	1062000	1064850	2850	31	1063950	4.96	3.97	3.27	1063900	11.31	7.35	5.53	50
7	ORCMCM2-134-1	1079700	1085000	5300	59	1080500	2.29	2.84	2.01	1081500	5.46	4.34	2.57	1000
7	ORCMCM2-134-2	1079700	1085000	5300	59	1083950	19.02	12.53	10.37	1083500	5.46	4.34	4.93	450
7	ORCMCM2-135	1089550	1090900	1350	15	1090900	7.52	NA	NA	1090500	11.14	NA	NA	400
8	ORCMCM2-136	25	1243	1218	15	287	8.32	NA	NA	287	16.22	NA	NA	0
8	ORCMCM2-137-1	4841	9659	4818	47	5695	17.19	13.15	11.97	5615	8.93	7.85	7.1	80
8	ORCMCM2-137-2	4841	9659	4818	47	7336	4.62	6.39	5.45	7256	4.34	4.36	3.58	80
8	ORCMCM2-138	45115	47110	1995	21	45669	7.98	7.46	5.49	45669	8.58	7.86	5.77	0
8	ORCMCM2-139	62686	65393	2707	26	64042	12.21	8.58	5.77	64042	9.84	6.06	4.14	0
8	ORCMCM2-140	115685	117255	1570	16	116065	7.55	4.71	2.4	116065	7.46	5.54	4.1	0
8	ORCMCM2-141	134270	135515	1245	9	134605	4.85	3.44	1.41	134685	7.92	6.72	4.19	80
8	ORCMCM2-142	166705	169795	3090	33	168325	7.89	6.3	5.75	168165	11.36	11.13	8.3	160
8	ORCMCM2-143	243995	247385	3390	34	245465	8.07	7.81	6.52	245915	5.71	5.56	3.96	450
8	ORCMCM2-144	296235	298220	1985	22	297125	15.84	12.42	8.56	297125	13.26	10.65	7.94	0
8	ORCMCM2-145	358955	360645	1690	17	359915	11.5	8.7	4.91	359915	11.98	8.95	6.15	0
8	ORCMCM2-146	391705	393175	1470	11	392685	2.32	3.5	2.54	392400	10.98	6.99	4.57	285
8	ORCMCM2-147	446395	448355	1960	21	447555	15.63	12.33	10.13	447555	9.44	8.41	6.43	0
8	ORCMCM2-148	451495	453395	1900	23	452135	4.89	4.52	4.37	452295	4.03	2.85	2.45	160
8	ORCMCM2-149	501025	502740	1715	15	502255	9.12	5.96	2.94	502255	12.82	7.19	4.73	0
8	ORCMCM2-150	504565	505205	640	9	504805	2.97	2.63	1.61	504965	2.91	2.22	1.53	160
8	ORCMCM2-151	534755	537515	2760	25	535035	5.03	3.16	1.84	535735	7.45	6.73	5.3	700
8	ORCMCM2-152	550165	551315	1150	12	551025	2	2.27	1.65	550905	11.92	8.23	6.45	120
8	ORCMCM2-153-1	552265	557845	5580	60	553375	6.36	4.84	3.63	553765	10.74	7.23	6.22	390
8	ORCMCM2-153-2	552265	557845	5580	60	556405	14.51	11.92	9.11	556405	8.68	6.65	5.31	0
8	ORCMCM2-154	561015	562585	1570	18	562155	8.36	NA	NA	562025	4.51	8.6	6.7	130
9	ORCMCM2-164-1	244105	249175	5070	54	245605	16.61	12.43	7.58	245605	7.49	4.87	3.08	0
9	ORCMCM2-164-2	244105	249175	5070	54	247995	18.14	15.77	13.9	248075	10.59	10.1	7.74	80
9	ORCMCM2-166-1	320855	324345	3490	40	321135	1.75	4.35	3.19	NA	NA	NA	NA	NA
9	ORCMCM2-166-2	320855	324345	3490	40	323540	11.57	7.59	4.67	323540	8.37	9.42	5.63	0
9	ORCMCM2-165-2	308195	311475	3280	36	310995	8.65	6.98	5.12	310995	6.29	6.23	5.37	0
9	ORCMCM2-165-1	308195	311475	3280	36	NA	NA	NA	NA	309665	7.7	6.82	5.81	NA
9	ORCMCM2-167	340105	343235	3130	33	342095	12.32	11.17	8.56	341815	9.76	6.16	4.42	280
9	ORCMCM2-168-1	356405	359495	3090	32	357185	9.65	5.67	4.06	357375	5.41	6.86	6.03	190
9	ORCMCM2-168-2	356405	359495	3090	32	NA	NA	NA	NA	358875	7.47	6.1	4.59	NA
9	ORCMCM2-156	6796	9746	2950	27	7793	17.31	16.87	13.18	7793	9.96	9.08	6.65	0
9	ORCMCM2-161	174565	177125	2560	28	175535	8.44	6.69	5.84	175895	12.37	9.8	8.55	360
9	ORCMCM2-171	431785	434255	2470	28	434095	4.48	3.2	2.3	432665	7.46	7.68	5.87	1430
9	ORCMCM2-170	410965	413380	2415	25	412075	9.9	11.07	8.93	412075	9	8.46	6.29	0
9	ORCMCM2-155	25	2398	2373	30	345	8.66	NA	NA	345	13.8	NA	NA	0
9	ORCMCM2-157	32511	34857	2346	24	33378	10.74	11.66	9.44	33378	10.48	8.76	6.79	0
9	ORCMCM2-172	437555	439845	2290	26	439355	18.53	NA	NA	439355	10.14	NA	NA	0
9	ORCMCM2-158	72925	75192	2267	22	73834	5.55	5.1	4.01	73834	4.6	6.25	5.65	0
9	ORCMCM2-169	405635	407615	1980	22	406445	6.45	4.91	3.26	406675	11.84	10.73	8.83	230
9	ORCMCM2-163	213875	215775	1900	21	214675	5.86	5.02	4.55	214990	14.18	9.97	7.99	315
9	ORCMCM2-159	105200	106705	1505	14	106295	3.68	3.27	2.17	106215	5.63	6.05	4.66	80
9	ORCMCM2-160	135525	136975	1450	13	135895	4.55	2.92	1.8	136085	8.2	5.26	3.87	190
9	ORCMCM2-162	189525	190745	1220	15	189685	4.32	2.89	1.94	190375	4.81	4.6	3.44	690
10	ORCMCM2-178	111895	116320	4425	47	113335	8.36	7.13	6.27	113335	8.81	6.57	4.88	0
10	ORCMCM2-185	441035	444475	3440	36	443045	11.79	10.16	8.58	442365	8.19	5.97	4.74	680
10	ORCMCM2-183	373980	377255	3275	31	375005	14.91	12.2	8.95	375115	12.45	9.03	6.75	110
10	ORCMCM2-181	335845	339105	3260	36	337590	12.13	9.38	6.7	337590	10.42	7.98	5.25	0
10	ORCMCM2-174	6470	9729	3259	30	7776	15.83	16.81	13.43	7776	10.87	9.57	7.25	0
10	ORCMCM2-184	415515	418595	3080	29	417940	6.16	4.29	3.77	417495	7.73	7.24	4.91	445
10	ORCMCM2-177	98352	100955	2603	29	99941	10.15	7.94	5.76	99264	7.54	6.11	4.6	677
10	ORCMCM2-173	25	2381	2356	29	312	10.63	NA	NA	312	18.31	NA	NA	0
10	ORCMCM2-186	453135	455425	2290	25	453915	5.06	4.76	4.02	453995	3.94	3.22	2.69	80
10	ORCMCM2-182	353465	355720	2255	19	355475	3.54	3.38	2.09	353935	9.44	4.45	2.87	1540
10	ORCMCM2-175	23258	25477	2219	24	23674	7.38	6	4.37	23594	11.9	9.41	6.52	80
10	ORCMCM2-176	66736	68872	2136	24	67465	9.77	6.33	5.6	67859	8.06	6.08	4.9	394
10	ORCMCM2-187	539670	541745	2075	20	540355	7.84	6.92	4.73	540355	9.98	8.8	5.8	0
10	ORCMCM2-189	683165	684845	1680	18	683705	14.16	11.03	7.06	683785	5.63	6.1	4.27	80
10	ORCMCM2-191	743975	745615	1640	17	745025	13.81	13.07	11.62	745105	11.17	6.2	5.18	80
10	ORCMCM2-188	612235	613645	1410	15	612725	8.39	7.81	5.64	613185	11.26	6.51	5.26	460
10	ORCMCM2-179	120695	121775	1080	14	121255	4.28	3.92	3.37	121415	2.25	2.4	1.84	160
10	ORCMCM2-180	204280	205355	1075	13	204755	15.47	13.44	9.38	204755	9.82	6.33	4.63	0
10	ORCMCM2-190	701665	702675	1010	12	702355	2.88	2.85	1.95	702355	1.81	2.09	1.37	0
11	ORCMCM2-211-1	658280	666415	8135	89	658645	6.84	6.48	4.91	658540	6.38	4.75	3.27	105
11	ORCMCM2-211-2	658280	666415	8135	89	664385	5.68	5.56	4.53	664485	7.34	6.42	5.31	100
11	ORCMCM2-211-3	658280	666415	8135	89	665765	18.9	14.26	10.91	665765	10.94	7.8	6.55	0
11	ORCMCM2-206	514910	517805	2895	28	516285	8.55	6.36	5.55	516955	2.27	5.18	3.46	670
11	ORCMCM2-192	25	2744	2719	29	617	18.73	14.78	11.5	617	9.82	7.68	5.84	0
11	ORCMCM2-210	641125	643775	2650	26	642055	13.2	10.55	9.37	642685	3.83	6.78	5.27	630
11	ORCMCM2-203	446725	449355	2630	25	448245	8.92	8.87	6.05	447875	8.49	6.57	4.33	370
11	ORCMCM2-208	580755	583285	2530	27	581995	12.77	11.39	10.34	581365	4.67	7.26	5.59	630
11	ORCMCM2-204	456095	458435	2340	20	456925	5.38	3.84	2.44	457085	0.25	7.68	5.8	160
11	ORCMCM2-194	97188	99500	2312	26	98246	10.15	8.17	5.93	98760	11.09	9.01	7.57	514
11	ORCMCM2-200	328025	330265	2240	25	329825	2.48	4.67	3.87	329115	6.02	5.05	3.98	710
11	ORCMCM2-193	54723	56958	2235	25	56092	14.55	10.92	8.24	56092	13.79	10.04	7.52	0
11	ORCMCM2-197	212415	214545	2130	23	213530	9.8	10.94	9.22	213365	7.51	7.08	5.97	165
11	ORCMCM2-202	416125	418015	1890	21	416545	9.3	5.56	4.09	416545	8.67	4.54	3.54	0
11	ORCMCM2-201	387535	389395	1860	21	388335	10.22	8.43	6.48	388915	5.01	6.02	4.7	580
11	ORCMCM2-198	256480	258325	1845	23	257395	14.82	14	11.54	257395	8.97	9.7	7.56	0
11	ORCMCM2-195	152225	153945	1720	17	153495	4.84	2.64	2.26	153415	8.4	5.17	3.8	80
11	ORCMCM2-205	462035	463695	1660	19	462755	14.81	14.97	11.81	462675	5.53	5.65	4.3	80
11	ORCMCM2-209	611365	613025	1660	17	611735	7.2	5.51	4.15	611735	10.71	6.78	5.28	0
11	ORCMCM2-207	519335	520545	1210	12	519905	2.53	3.15	2.48	520145	3.55	3.02	2.18	240
11	ORCMCM2-199	326155	327065	910	12	326635	4.48	4.05	3.33	326555	3.99	3.17	2.54	80
11	ORCMCM2-196	163725	164285	560	8	163965	3.48	3.2	2.18	163965	4.37	3.09	2.09	0
12	ORCMCM2-217-1	90126	97329	7203	73	91204	6.11	6.48	3.98	91439	7.22	4.88	3.49	235
12	ORCMCM2-217-2	90126	97329	7203	73	92685	5.1	3.01	1.67	93792	6.9	7.36	5.87	1107
12	ORCMCM2-217-3	90126	97329	7203	73	95612	2.84	2.72	2.32	NA	NA	NA	NA	NA
12	ORCMCM2-215	28751	32503	3752	37	31367	11.08	8.48	5.98	31787	8.41	7.66	5.71	420
12	ORCMCM2-225	457095	460755	3660	41	459205	10.75	10.8	9.99	458995	10.72	10.6	9.15	210
12	ORCMCM2-242	1062400	1065750	3350	35	1064200	21.22	14.04	11.67	1064200	14	7.21	5.56	0
12	ORCMCM2-220-1	242695	246030	3335	34	243175	7.8	6.2	4.77	243780	6.27	4.68	3.52	605
12	ORCMCM2-220-2	242695	246030	3335	34	244475	2.93	4.06	3.54	NA	NA	NA	NA	NA
12	ORCMCM2-214	10644	13969	3325	38	12196	14.98	15.93	14.4	12105	7.56	9.02	7.58	91
12	ORCMCM2-219-1	230735	234015	3280	39	231065	6.68	5.23	3.17	231225	10.53	8.58	6.25	160
12	ORCMCM2-219-2	230735	234015	3280	39	233205	4.53	5.24	5	233205	3.17	3.54	3.16	0
12	ORCMCM2-231	729125	732235	3110	32	730275	10.98	8.71	6.72	730925	11.88	8.79	6.86	650
12	ORCMCM2-213	5109	7991	2882	34	6103	5.84	6.74	4.87	6103	12.34	12.61	9.05	0
12	ORCMCM2-229	637015	639755	2740	35	637415	3.01	3.7	3.38	637415	2.87	2.55	2.23	0
12	ORCMCM2-223	411005	413705	2700	29	412225	4.61	3.57	3.12	412915	2.93	4.72	3.65	690
12	ORCMCM2-221	287935	290625	2690	29	289405	16.62	13.96	10.54	289405	11.73	9.81	7.04	0
12	ORCMCM2-226	466235	468905	2670	30	468235	12.38	10.59	9.2	468235	14.06	10.85	9.73	0
12	ORCMCM2-227	511670	514335	2665	28	513365	10.49	8.37	6.53	513285	8.2	6.22	5.46	80
12	ORCMCM2-237	887615	889935	2320	23	889105	10.11	8.23	6.54	889105	8.67	7.32	5.74	0
12	ORCMCM2-222	342445	344715	2270	25	342665	3.79	2.76	1.83	344335	8.94	7.25	4.98	1670
12	ORCMCM2-238	927045	929290	2245	21	927755	6.82	4.02	2.54	928125	6.37	5.2	3.91	370
12	ORCMCM2-224	449475	451615	2140	19	450365	16.36	13.08	9.69	450445	8.51	8.08	5.6	80
12	ORCMCM2-212	25	2075	2050	25	105	8.17	NA	NA	345	14.66	NA	NA	240
12	ORCMCM2-241	1058850	1060800	1950	23	1059850	4.64	4.01	3.14	1059600	2.03	8	6.5	250
12	ORCMCM2-232	744345	746235	1890	17	745265	10.85	7.48	5.89	745265	11.7	6.64	5.49	0
12	ORCMCM2-230	658995	660785	1790	19	659675	10.94	7.93	6.62	660165	9.94	8.52	5.95	490
12	ORCMCM2-240	1023150	1024900	1750	20	1024300	13.48	9.34	7.09	1024300	12.95	9.01	7.08	0
12	ORCMCM2-243	1070200	1071950	1750	20	1071550	7.59	6.5	5.18	1071200	5.25	9.11	7.76	350
12	ORCMCM2-216	51241	52927	1686	16	52218	2.74	2.27	1.43	52298	15.39	8.1	5.2	80
12	ORCMCM2-239	1012750	1014400	1650	20	1013750	5.54	3.72	2.39	1013650	13.25	10.76	8.84	100
12	ORCMCM2-228	602205	603825	1620	17	603195	9.56	9.46	6.72	603005	13.57	8.07	5.88	190
12	ORCMCM2-235	821405	823000	1595	17	822315	4.9	3.77	2.96	822395	14.9	10.09	6.81	80
12	ORCMCM2-218	197915	199415	1500	17	199175	3.57	3.1	2.11	198155	5.05	4.39	3.11	1020
12	ORCMCM2-236	838105	839235	1130	15	838585	4.66	4.35	3.76	838755	1.4	2.04	1.71	170
12	ORCMCM2-244	1077200	1078100	900	11	1078000	6.95	NA	NA	1077800	12.25	NA	NA	200
12	ORCMCM2-233	793535	794385	850	8	793895	10.25	8.31	4.29	794035	6.58	6.86	4.12	140
12	ORCMCM2-234	806065	806785	720	10	806465	4.32	3.31	2.47	806465	3.18	2.65	1.74	0
13	ORCMCM2-257	533325	537385	4060	42	535365	10.27	7.61	5.43	535445	8.34	5.76	4.01	80
13	ORCMCM2-254	368775	372495	3720	38	371435	7.72	7.07	4.89	371355	7.65	7.58	6.09	80
13	ORCMCM2-246	4985	7700	2715	29	6495	16.3	14.07	12.56	6088	11.02	7.04	5.94	407
13	ORCMCM2-258	553565	556235	2670	29	554265	6.17	5.63	4.62	554265	8.36	8.46	5.66	0
13	ORCMCM2-262	756425	759050	2625	28	758505	10.6	9.44	7.24	758165	14.52	12.09	9.01	340
13	ORCMCM2-253	284865	287435	2570	23	287015	14.75	8.01	4.38	286805	7.47	6.23	3.92	210
13	ORCMCM2-265	896615	899165	2550	25	898015	8.37	10.49	9.36	897665	8.34	6.67	5.3	350
13	ORCMCM2-252	262165	264605	2440	28	263025	15.08	12.12	8.32	263025	15.08	10.94	8.29	0
13	ORCMCM2-255	431455	433825	2370	25	432835	11	9.02	7.82	432915	10.37	9.36	8.02	80
13	ORCMCM2-266	922025	924395	2370	24	923905	12.03	NA	NA	924315	6.62	NA	NA	410
13	ORCMCM2-264	814460	816805	2345	21	815195	6.77	4.28	2.92	815195	9.42	6.07	4.34	0
13	ORCMCM2-247	30640	32973	2333	24	31614	14.51	11.12	8.55	31614	10.41	8.65	6.27	0
13	ORCMCM2-250	136265	138555	2290	27	137065	15.08	9.65	7.39	137775	8.57	5.58	4.45	710
13	ORCMCM2-261	687905	689915	2010	22	688795	8.22	6.53	4.76	688795	12.23	9.94	7.65	0
13	ORCMCM2-256	502235	504195	1960	19	503025	4.43	3.89	2.86	503105	5.31	3.16	2.62	80
13	ORCMCM2-259	610205	612035	1830	19	611205	13.77	9.13	6.6	611125	12.81	8.67	6.47	80
13	ORCMCM2-248	38726	40442	1716	18	39524	8.08	8.83	6.63	39764	11.02	7.58	5.74	240
13	ORCMCM2-263	804475	806155	1680	15	805335	6.69	4.24	3.83	805675	4.71	6.19	4.71	340
13	ORCMCM2-260	633545	635175	1630	17	634215	1.91	2.5	2.3	634865	11.22	7.56	5.04	650
13	ORCMCM2-249	93797	95102	1305	14	94620	2.89	2.52	1.91	94620	8.33	7.76	5.51	0
13	ORCMCM2-245	25	1259	1234	14	604	5.39	6.08	5.17	302	16.81	NA	NA	302
13	ORCMCM2-251	158565	159795	1230	14	158935	17.76	14.91	9.97	159215	12.76	11.88	8.32	280
14	ORCMCM2-268-1	6284	10912	4628	50	7425	14.94	14.56	13.37	7231	6.96	7.49	7.02	194
14	ORCMCM2-268-2	6284	10912	4628	50	NA	NA	NA	NA	10251	11.53	8.67	6.52	NA
14	ORCMCM2-286	737005	740235	3230	35	739185	13.12	10.88	6.79	739185	11.34	7.66	4.51	0
14	ORCMCM2-270	26546	29538	2992	31	28874	3.93	2.79	2.17	28954	10.88	7.04	5.83	80
14	ORCMCM2-288	781455	784285	2830	31	783155	19.33	13.81	12.58	783075	4.55	5.49	5.24	80
14	ORCMCM2-281	497845	500595	2750	28	499310	16.76	13.59	11.53	499145	1.75	7.42	6.02	165
14	ORCMCM2-284	634125	636615	2490	25	635665	10.85	4.5	3.3	635665	11	4.88	3.6	0
14	ORCMCM2-269	14000	16373	2373	27	14821	2.26	2.33	2	14901	7.64	7.78	6.29	80
14	ORCMCM2-280	448395	450735	2340	26	449565	16.21	11.9	10.96	450025	10.7	9.11	7.77	460
14	ORCMCM2-267	52	2239	2187	26	52	7.77	NA	NA	434	14.94	NA	NA	382
14	ORCMCM2-271	60522	62696	2174	22	61353	12	8.07	5.97	61353	10.68	6.44	4.36	0
14	ORCMCM2-274	195295	197295	2000	23	196280	4.01	8.99	7.68	196185	14.76	10.03	9.1	95
14	ORCMCM2-277	279285	281255	1970	19	280225	14.12	10.12	7.5	280225	11.57	8.59	6.48	0
14	ORCMCM2-279	411335	413285	1950	21	412475	10.98	9.88	7.87	412215	7.74	8.23	6.2	260
14	ORCMCM2-275	249305	251235	1930	20	250775	5.28	3.48	1.92	250165	5.84	7.05	6.06	610
14	ORCMCM2-278	321215	323145	1930	19	322085	12.11	9.97	7.49	322085	7.66	6.95	5.15	0
14	ORCMCM2-273	168995	170915	1920	21	169945	6.1	6.27	4.61	170025	10.95	8.19	6.35	80
14	ORCMCM2-282	545535	547415	1880	22	546315	8.17	7.5	6.35	545865	6.17	6.69	4.95	450
14	ORCMCM2-287	763355	765235	1880	20	764085	2.58	4.47	3.31	764085	0.41	4.67	3.16	0
14	ORCMCM2-276	252385	254145	1760	22	253665	2.73	3.09	2.84	253105	3.27	2.13	2.06	560
14	ORCMCM2-285	690875	692345	1470	14	691875	10	7.23	4.98	691875	10.73	8.64	6.35	0
14	ORCMCM2-272	89102	90429	1327	15	89596	12.58	6.41	4.65	89596	12.72	6.19	4.2	0
14	ORCMCM2-283	560385	561695	1310	9	560865	6.87	5.04	2.38	560945	5.85	4.88	3.04	80
15	ORCMCM2-316-1	1077500	1085250	7750	77	1079800	1.43	1.79	1.68	1078550	3.24	7.45	6.66	1250
15	ORCMCM2-316-2	1077500	1085250	7750	77	1083800	15.03	14.47	12.24	1083800	7.22	7.59	5.66	0
15	ORCMCM2-299-1	334065	339415	5350	50	335010	3.12	2.88	2.32	NA	NA	NA	NA	NA
15	ORCMCM2-299-2	334065	339415	5350	50	337615	7.13	9.71	8.36	337535	6.27	6.79	5.26	80
15	ORCMCM2-297-1	274545	279195	4650	45	274875	1.97	2.77	1.8	NA	NA	NA	NA	NA
15	ORCMCM2-297-2	274545	279195	4650	45	277515	12.42	9.5	7.36	277515	9.36	8.1	6.05	0
15	ORCMCM2-311	780795	784565	3770	38	783205	14.13	8.52	7.21	783495	7.62	5.51	3.84	290
15	ORCMCM2-306	575465	578945	3480	40	577435	3.16	2.53	2.06	578585	1.58	3.26	2.83	1150
15	ORCMCM2-290	9763	12670	2907	30	11167	13.57	8.45	6.29	11087	8.98	6.8	4.98	80
15	ORCMCM2-314	906225	909035	2810	32	908105	16.77	12.94	10.7	908105	8.22	6.76	5.29	0
15	ORCMCM2-308	655700	658370	2670	31	656615	14.76	13.17	10.34	656695	11.88	8.92	7.7	80
15	ORCMCM2-289	25	2644	2619	29	684	16.22	13.45	10.11	684	10.24	7.84	5.7	0
15	ORCMCM2-309	680825	683195	2370	23	681695	5.96	7.36	5.55	681775	8.56	8.38	5.63	80
15	ORCMCM2-292	71353	73558	2205	25	72613	13.59	11.9	9.72	72613	9.27	9.13	7.48	0
15	ORCMCM2-296	165795	167995	2200	20	166815	16.46	11.04	8.34	166895	7.33	7.2	5.5	80
15	ORCMCM2-293	84323	86478	2155	23	85574	7.4	6.84	5.26	85457	10.73	7.94	6.59	117
15	ORCMCM2-310	765715	767805	2090	21	766915	4.18	2.89	2.23	766835	12.45	8.98	6.62	80
15	ORCMCM2-304	496205	498205	2000	18	496695	2.97	2.99	1.72	496865	6.05	4.67	3.38	170
15	ORCMCM2-313	898605	900565	1960	21	899745	7.74	5.43	3.73	899075	1.77	3.27	2.63	670
15	ORCMCM2-307	599885	601765	1880	18	601345	7.86	6.48	4.16	601125	9.14	7.24	4.65	220
15	ORCMCM2-305	565665	567525	1860	20	566725	5.98	5.09	4.31	566725	4.76	5.76	4.84	0
15	ORCMCM2-291	18369	20225	1856	17	19219	1.98	2.54	1.45	18907	16.52	9.21	5.74	312
15	ORCMCM2-312	854175	856025	1850	21	854255	4.58	2.67	1.58	855335	6.61	6	3.98	1080
15	ORCMCM2-294	113095	114905	1810	18	114155	7.04	5.34	3.13	114155	7.11	7.02	5.03	0
15	ORCMCM2-315	1052650	1054400	1750	16	1054050	5.21	3.27	2.11	1053750	11.49	8.02	5.19	300
15	ORCMCM2-298	308465	310155	1690	19	309505	9.03	8.07	5.97	309425	6.47	7.42	5.47	80
15	ORCMCM2-303	489175	490705	1530	16	490295	3.34	2.32	1.95	490215	6.92	4.83	4.24	80
15	ORCMCM2-295	159205	160565	1360	16	159885	5.58	4.66	3.76	159885	4.48	3.52	2.56	0
15	ORCMCM2-301	444825	446115	1290	15	445235	5.26	4.7	3.84	445075	2.25	3.04	2.13	160
15	ORCMCM2-317	1090000	1091250	1250	14	1091150	8	NA	NA	1090750	11.97	NA	NA	400
15	ORCMCM2-302	463700	464875	1175	12	464505	4.74	2.89	1.39	464095	8.64	7.54	5.41	410
15	ORCMCM2-300	353745	354885	1140	11	354215	3.32	3.8	2.35	354295	10.02	8.04	5.07	80
16	ORCMCM2-347-2	929505	933985	4480	43	932635	3.16	2.73	1.68	932965	9.12	5.56	3.92	330
16	ORCMCM2-347-1	929505	933985	4480	43	NA	NA	NA	NA	929890	5.77	5.03	3.91	NA
16	ORCMCM2-340	692905	697255	4350	51	695495	18.05	15.77	12.63	695725	13.68	10.05	8.37	230
16	ORCMCM2-342	775385	779275	3890	36	777355	10.92	4.73	2.77	776865	4.28	3.78	2.29	490
16	ORCMCM2-346-1	879415	882530	3115	30	880625	9.53	6.46	5.29	NA	NA	NA	NA	NA
16	ORCMCM2-346-2	879415	882530	3115	30	881300	7.18	6.35	5.44	881395	11.32	8.63	6.16	95
16	ORCMCM2-319	6193	9168	2975	30	7306	21.91	15.85	13.07	7306	11.19	8.16	6.37	0
16	ORCMCM2-320	41290	44151	2861	30	43522	11.47	10.17	6.97	43398	11.58	9.78	6.25	124
16	ORCMCM2-322	114845	117640	2795	30	116725	15.41	12.83	10.75	116725	9.9	8.93	6.94	0
16	ORCMCM2-329	383525	385985	2460	28	384495	8.64	9.75	8.75	384715	8.03	8.41	7.25	220
16	ORCMCM2-336	562975	565410	2435	25	564115	9.93	7.68	5.68	564115	11.22	7.96	6.1	0
16	ORCMCM2-344	822995	825385	2390	26	823415	2	2.37	2.26	824925	2.8	3.42	2.69	1510
16	ORCMCM2-348	940925	943155	2230	22	942595	18.81	12.35	8.51	942595	12	6.63	4.34	0
16	ORCMCM2-318	25	2148	2123	25	25	8.41	NA	NA	343	14.36	NA	NA	318
16	ORCMCM2-334	510225	512335	2110	18	511205	11.29	8.81	6.49	511835	0.84	4.87	3.55	630
16	ORCMCM2-338	632715	634695	1980	17	633740	13.59	7.08	5.05	634115	2.53	4.52	3.1	375
16	ORCMCM2-325	288615	290570	1955	20	289835	8.88	7.04	4.63	289755	9.48	7.48	5.59	80
16	ORCMCM2-330	417235	419190	1955	19	418225	8.55	7.87	6.66	418375	6.84	8.48	6.61	150
16	ORCMCM2-335	552405	554285	1880	22	553595	4.08	3.18	2.1	553305	11.69	9.77	7.95	290
16	ORCMCM2-345	841745	843595	1850	18	842895	7.32	4.15	2.46	842895	9.77	6.7	4.73	0
16	ORCMCM2-343	818415	820225	1810	18	819515	5.97	5.87	5	819175	9.08	4.12	3.11	340
16	ORCMCM2-321	72133	73909	1776	19	73426	13.32	9.71	7.72	72989	8.81	7.39	5.64	437
16	ORCMCM2-323	161695	163445	1750	19	162500	4.75	7.28	6.11	162685	9.8	6.98	5.62	185
16	ORCMCM2-333	498855	500555	1700	19	499395	3.88	2.59	1.88	499635	5.08	5.83	4.43	240
16	ORCMCM2-327	316745	318395	1650	17	317775	5.69	3.88	3.13	317365	11.17	8.02	7.12	410
16	ORCMCM2-337	583495	585145	1650	20	584355	3.9	3.05	2.39	584275	9.43	9.59	7.65	80
16	ORCMCM2-326	303435	305025	1590	17	303675	2.57	2.67	1.78	304615	6.44	5.64	4.14	940
16	ORCMCM2-332	456015	457585	1570	14	456525	4.36	3.2	2.44	456525	5.69	4.81	3.73	0
16	ORCMCM2-339	683625	685055	1430	16	684245	4.34	2.74	1.7	684165	9.44	7.86	5.55	80
16	ORCMCM2-324	210145	211435	1290	12	211015	4.24	3.27	2.33	210935	10.91	7.48	4.97	80
16	ORCMCM2-328	376725	377935	1210	15	377535	6.6	5.55	4	377045	0.46	3.74	3.11	490
16	ORCMCM2-349	946805	947995	1190	14	947805	6.7	NA	NA	947425	9.98	8.21	6.79	380
16	ORCMCM2-341	700765	701930	1165	15	701450	5.19	4.11	4.02	701610	3.95	3.05	2.46	160
16	ORCMCM2-331	453660	454625	965	12	454155	10	6.52	4.57	453915	3.67	2.35	1.48	240
