# Supplementary material for: Genome-wide mapping of ORC and Mcm2p binding sites on tiling arrays and identification of essential ARS consensus sequences in S. cerevisiae
Source: BMC Genomics. 2006 Oct 26;7:276. doi: 10.1186/1471-2164-7-276 (PMC1657020; doi:10.1186/1471-2164-7-276)
Supplement: Additional file 5 — Identification of known ARS. [file 1471-2164-7-276-S5.xls]

## Sheet:   known ARS identified
Reference								nimHMM	nimHMM		ORC	ORC	ORC	ORC	MCM2	MCM2	MCM2	MCM2
(see below)	chrom.	ARS	ARS name	start	end	length	locus name	start	end	MATCH	peak position	peak Z	avgZ	sZ	peak position	peak Z	sZ	avgZ	HMM-MISSED
1	1	109	ARS101	159794	160106	312	iYAR008W	158905	160225	ORCMCM2	159745	12.25	4.57561	8.13	159915	9.42	7.69	4.75718
2	1	110	ADE1 ARS	175994	176855	861	iYAR019C-1	175460	177260	MCM2	NA	NA	NA	NA	176095	6.99	5.09	4.09229
3	2	209	H4 ARS	254170	255329	1159	iYBR008C	254755	256565	ORCMCM2	255245	4.22	5.00601	6.84	255105	14.15	7.12	4.69899
4	3	300	ARS300	1	1179	1178	iTELIII-L	25	17053	ORCMCM2	906	18.23	11.8145	13.66	906	10.95	8.05	6.09048
5	3	301	ARS301 (HMLE)	11072	11493	421	iYCL069W	25	17053	ORCMCM2	11670	9.64	7.43704	8.37	11670	6.93	5.69	4.68828
5	3	302	ARS302 (HMLI)	14108	14947	839	iYCL065W-0	25	17053	ORCMCM2	NA	NA	NA	NA	NA	NA	NA	NA	one peak at 13661 by ORC, another peak at 15780 by ORC and 15616 by MCM2
5, 6	3	303	ARS303/320	14947	15787	840	iYCL065W-1	25	17053	ORCMCM2	15780	6.82	4.06192	5.69	15616	11.92	7.38	5.87458
5	3	304	ARS304	28919	30175	1256	iYCL055W-0	29371	30601	MCM2	NA	NA	NA	NA	30047	6.75	5.82	3.39579
5	3	305	ARS305	38777	39763	986	iYCL050C	38356	41659	ORCMCM2	39443	10.86	9.18567	11.03	39363	10.52	8.13	6.19067
5	3	306	ARS306	73312	74675	1363	iYCL027W	71881	75850	ORCMCM2	74625	6.15	4.74229	5.96	74785	11.05	9.59	7.97887
5	3	307	ARS307	108787	109100	313	iYCL005W	108100	111025	MCM2	NA	NA	NA	NA	109175	11.95	8.57	6.5844
5	3	308	ARS308	114495	115679	1184	iCEN3	114695	115575	MCM2	NA	NA	NA	NA	114905	6.55	5.13	2.77806
5	3	309	ARS309	131536	132267	731	iYCR009C	131020	133615	ORCMCM2	131845	10.38	5.78404	6.65	132755	8.09	8.77	7.92598
5	3	310	ARS310	166050	167084	1034	iYCR026C	165855	167585	MCM2	NA	NA	NA	NA	166825	9.96	6.15	4.55154
5	3	313	ARS313	193027	193143	116	iYCR036W	193670	201315	ORCMCM2	194395	4.52	6.32687	7.64	194555	8.62	9.49	7.82983
7	3	314	ARS314	195914	196350	436	iYCR037C	193670	201315	ORCMCM2	197665	8.6	4.81097	6.56	197205	12.64	8.14	7.01155
7	3	315	ARS315	223463	224292	829	iYCR060W	223725	225575	ORCMCM2	224565	6.65	3.48838	5.06	224565	5.52	4.39	3.62751
7	3	316	ARS316	271586	272356	770	iYCR090C-0	271685	273665	MCM2	NA	NA	NA	NA	272785	9.54	6.59	5.12343
8	3	317	ARS317 (HMRE)	290889	291901	1012	iYCRomega3	NA	NA	no signal	NA	NA	NA	NA	NA	NA	NA	NA	x
9	3	318	ARS318 (HMRI)	293043	293725	682	iYCR097W	292895	295885	ORCMCM2	295480	1.8	3.35486	5.32	295480	0.76	3.48	2.78268
7	3	319	ARS319	314975	316613	1638	iYCR107W	314550	316545	ORCMCM2	316005	18.31	8.69208	11.14	315925	0.51	6.45	4.47004
10	4	404	HO ARS	45919	46272	353	iYDL228C	44390	48176	ORCMCM2	46346	15.62	8.58977	11.14	46426	13.18	11.33	8.05431
11	4	416	ARS1	462643	463475	832	iYDR008C	461475	464265	ORCMCM2	462785	17.77	13.4489	15.52	462705	11.01	9.69	8.23556
12	4	422	ARO1 ARS	702796	703272	476	iYDR125C	701935	704315	ORCMCM2	702745	17.5	11.7273	14.34	702825	6.55	8.36	7.52071
13	5	502	Telomeric (V-L)	4097	4185	88	iYEL077C	NA	NA	no signal	NA	NA	NA	NA	NA	NA	NA	NA	x
13	5	503	Region 1	6464	7230	766	iYEL074W	6029	7767	ORCMCM2	6671	12.86	10.6324	13.63	6671	9.12	8.07	6.16047
13	5	504	Region 1	8786	10019	1233	iYEL073C-1	NA	NA	no signal	NA	NA	NA	NA	NA	NA	NA	NA	x
13	5	507	Region 2	59148	59670	522	iYEL051W	58813	60551	ORCMCM2	59869	5.93	3.05634	4.57	59789	6.48	5.33	4.29683
13	5	508	Region 3	93905	94644	739	iYEL031W	92890	95076	ORCMCM2	93855	9.83	6.15364	7.48	94088	10.74	7.59	5.3548
13	5	510	Region 4	145333	145906	573	iYEL006W	144025	146765	ORCMCM2	145645	7.18	5.21969	6.57	145565	9.02	7.61	6.20193
13	5	511	Region 5	173337	174292	955	iYER010C-0	172845	174825	ORCMCM2	173955	15.24	10.2648	13.41	173845	10.05	8.91	6.35503
13	5	512	Region 6	211875	212586	711	iYER028C	211965	213155	ORCMCM2	212655	11.45	5.91214	8.17	212655	13.57	10.84	8.44552
13	5	514	Region 8	286912	287743	831	iYER065C	286005	288945	ORCMCM2	278055	7.66	3.65336	4.29	277810	8.22	8.37	7.51048
14	5	516	tRNAgluARS (Region 10)	353731	354132	401	iYERWdelta12	351715	355345	ORCMCM2	353435	11.19	8.26263	9.63	353725	9.1	6.86	5.12281
13	5	517	Region 11	406428	407339	911	iYER123W	406855	407745	MCM2	NA	NA	NA	NA	407425	6.3	5.37	4.27226
13	5	518	clone 540	438770	439613	843	itV(AAC)E1	438545	439620	ORCMCM2	439155	8.92	4.56191	7.1	439155	9.89	7.98	5.18389
13	5	519	clone 540	442412	442731	319	iSCR1	441895	444855	ORCMCM2	442345	4.47	2.68728	4.11	442215	3.61	2.75	1.51764
13	5	520	Region 12	498417	499343	926	iYERCdelta24	498585	500265	ORCMCM2	499045	12.19	8.23148	10.47	499045	11.7	9.15	7.48964
13	5	521	Region 13	520767	521025	258	iYER167W	520435	521595	MCM2	NA	NA	NA	NA	521145	11.27	4.9	3.39176
15	5	522	ARS501	549513	549720	207	iYER179W	548935	550395	ORCMCM2	549465	7.61	4.76693	6.16	549735	4.25	6.75	5.87435
15	5	523	Telomeric (V-R)	569020	570085	1065	iYERWomega2-0	568135	570965	ORCMCM2	569435	16.89	11.6083	13.71	569355	9.16	8.64	6.16607
16	6	600.1	ARS120	5113	5312	199	YFL063W	4266	9005	ORCMCM2	5530	15.07	12.7604	14.05	5300	10.07	7.72	6.43928
17	6	601	ARS601/602	31906	33272	1366	iYFL051C-1	31647	34439	ORCMCM2	33117	9.15	7.76205	9.19	32706	6.68	8.28	6.9706
17	6	603	ARS603	68697	69114	417	iYFL034W	67443	69621	ORCMCM2	68557	4.55	2.34922	3.13	69132	3.71	4.5	3.58025
18	6	603.5	ARS603.5	118478	119424	946	iYFL009W	117785	119195	ORCMCM2	118295	6.03	3.01098	4.9	118455	5.08	5.31	4.40813
17	6	604	ARS604	127746	128066	320	YFL007W	127725	129315	ORCMCM2	127885	4.92	2.08861	3.39	128475	4.56	5.66	4.70916
17	6	605	ARS605	135979	136079	100	YFL003C	134675	137585	ORCMCM2	136225	15.49	10.8575	13.28	136135	8.34	8.75	7.19665
17	6	606	ARS606	167517	167880	363	itY(GUA)F1	167145	168735	ORCMCM2	168170	3.07	1.86429	2.3	167815	5.51	6.54	5.59319
17	6	607	ARS607	199021	199861	840	iYFR022W	197805	200275	ORCMCM2	199515	13.14	8.66565	11.1	199515	12.39	8.83	6.32762
17	6	608	ARS608	216406	216581	175	iYFR030W	215695	217255	MCM2	NA	NA	NA	NA	216755	6.46	7	5.30056
17	6	609	ARS609	256305	257573	1268	iYFR053C-1	255595	258310	ORCMCM2	256515	16.16	11.9099	13.95	256675	12.74	11.34	8.78144
20	7	706	ARS701	117563	117856	293	iYGL202W	117025	118605	MCM2	NA	NA	NA	NA	117955	5.35	6.04	5.41319
19	7	711	ARO8 ARS	231910	231984	74	YGL145W	231915	232895	MCM2	NA	NA	NA	NA	232565	3.71	3.25	2.47543
30	7	716	716	352301	353061	760	iYGL084C	352245	353635	ORCMCM2	352495	6.52	4.86	4	352865	5.2	7.23	6.05
21	8	805	SPO11 ARS	64154	64458	304	iYHL022C	62686	65393	ORCMCM2	64042	12.21	5.76854	8.58	64042	9.84	6.06	4.13717
22	8	808	ARS2	140340	141265	925	YHR018C	NA	NA	no signal	NA	NA	NA	NA	NA	NA	NA	NA	x
20	9	913	ARS901	214700	214988	288	iYIL078W	213875	215775	ORCMCM2	214675	5.86	4.54659	5.02	214990	14.18	9.97	7.995
28	10	1001	1001	65	577	512	YJL225C	25	2381	ORCMCM2	312	10.63	NA	NA	312	18.31	NA	NA
28	10	1002	1002	7445	7943	498	iYJL225C-1	6470	9729	ORCMCM2	7776	15.83	16.81	13.43	7776	10.87	9.57	7.25
28	10	1003	1003	16124	16762	638	iYJL222W	15779	19046	MCM2	NA	NA	NA	NA	16769	11.3445	8.01147	7.03091
28	10	1004	1004	23662	24158	496	iYJL217W	23258	25477	ORCMCM2	23674	7.38	6	4.37	23594	11.9	9.41	6.52
28	10	1005	1005	67468	67949	481	iYJL197W	66736	68872	ORCMCM2	67465	9.77	6.33	5.6	67859	8.06	6.08	4.9
28	10	1006	1006	99361	99797	436	iYJL172W	98352	100955	ORCMCM2	99941	10.15	7.94	5.76	99264	7.54	6.11	4.6
28	10	1007	1007	113228	113829	601	iYJL163C	111895	116320	ORCMCM2	113335	8.36	7.13	6.27	113335	8.81	6.57	4.88
28	10	1008	1008	204729	205206	477	itD(GUC)J1	204280	205355	ORCMCM2	204755	15.47	13.44	9.38	204755	9.82	6.33	4.63
28	10	1009	1009	228469	228960	491	isnR37	227635	229405	MCM2	NA	NA	NA	NA	229085	5.17061	4.1111	2.90832
28	10	1010	1010	298692	299172	480	iYJL075C	298095	299900	MCM2	NA	NA	NA	NA	299255	5.33803	6.65851	5.33098
28	10	1011	1011	336928	337424	496	iYJL053W	335845	339105	ORCMCM2	337590	12.13	9.38	6.7	337590	10.42	7.98	5.25
28	10	1012	1012	374406	375652	1246	itR(UCU)J2	373980	377255	ORCMCM2	375005	14.91	12.2	8.95	375115	12.45	9.03	6.75
28	10	1013	1013	375622	376143	521	iYJL038C	373980	377255	ORCMCM2	375005	14.91	12.2	8.95	375115	12.45	9.03	6.75
28	10	1014	1014	416938	417477	539	iYJLWdelta9	415515	418595	ORCMCM2	417940	6.16	4.29	3.77	417495	7.73	7.24	4.91
28	10	1015	1015	442470	442879	409	iYJR003C	441035	444475	ORCMCM2	443045	11.79	10.16	8.58	442365	8.19	5.97	4.74
28	10	1016	1016	454498	455469	971	iYJR009C-0	453135	455425	ORCMCM2	453915	5.06	4.76	4.02	453995	3.94	3.22	2.69
28	10	1017	1017	459251	459809	558	iYJR011C	459015	460145	MCM2	NA	NA	NA	NA	459515	5.73113	5.38016	4.29019
28	10	1018	1018	540184	540721	537	iYJR055W	539670	541745	ORCMCM2	540355	7.84	6.92	4.73	540355	9.98	8.8	5.8
28	10	1019	1019	612763	613195	432	iYJR097W	612235	613645	ORCMCM2	612725	8.39	7.81	5.64	613185	11.26	6.51	5.26
28	10	1020	1020	654072	654752	680	iYJR124C	653440	655430	MCM2	NA	NA	NA	NA	654385	12.1138	6.11351	5.92694
23	10	1021	ARS121	682974	684256	1282	iYJR137C	683165	684845	ORCMCM2	683705	14.16	7.06012	11.03	683785	5.63	6.1	4.27143
28	10	1022	1022	711687	712193	506	iYJR150C-1	710865	713260	MCM2	NA	NA	NA	NA	712425	6.66965	4.96877	3.57383
28	10	1023	1023	729898	730428	530	iYJR156C	728515	731275	MCM2	NA	NA	NA	NA	729820	9.37603	8.09258	7.43752
28	10	1024	1024	737035	737536	501	iYJR159W	734370	738265	MCM2	NA	NA	NA	NA	737435	6.29535	7.49492	5.90059
28	10	1025	1025	744323	744923	600	iYJR161C	743975	745615	ORCMCM2	745025	13.81	13.07	11.62	745105	11.17	6.2	5.18
24	12	1208	CEN12 ARS	150946	151388	442	iCEN12	NA	NA	no signal	NA	NA	NA	NA	NA	NA	NA	NA	x
30	12	1212	1212	289251	290213	962	iYLR080W	287935	290625	ORCMCM2	289405	16.62	13.96	10.54	289405	11.73	9.81	7.04
25	14	1411	ARS1411	169247	170017	770	iYNL254C	168995	170915	ORCMCM2	169945	6.1	4.61301	6.27	170025	10.95	8.19	6.34929
25	14	1412	ARS1412	196101	196425	324	iYNL242W	195295	197295	ORCMCM2	196280	4.01	7.68155	8.99	196185	14.76	10.03	9.09776
25	14	1413	ARS1413	250314	250930	616	iYNL211C	249305	251235	ORCMCM2	250775	5.28	1.92148	3.48	250165	5.84	7.05	6.05695
25	14	1414	ARS1414	279893	280428	535	iYNL192W	279285	281255	ORCMCM2	280225	14.12	7.49972	10.12	280225	11.57	8.59	6.47779
29	15	1510	1510	166951	167838	887	iYOL083W-0	165795	167995	ORCMCM2	166815	16.46	11.04	8.34	166895	7.33	7.2	5.5
29	15	1513	1513	337343	337680	337	iYOR005C	334065	339415	ORCMCM2	337615	7.13	9.71	8.36	337535	6.27	6.79	5.26
26	15	1514	ARS1501	436346	437261	915	iYOR058C-0	436230	437680	MCM2	NA	NA	NA	NA	436615	1.52	2.69	1.92383
26	15	1516	ARS1502	566189	566875	686	iYOR128C	565665	567525	ORCMCM2	566725	5.98	4.31275	5.09	566725	4.76	5.76	4.83532
27	15	1517	ADE2 ARS	600731	601381	650	iYORWdelta14	599885	601765	ORCMCM2	601345	7.86	4.16351	6.48	601125	9.14	7.24	4.64631
29	15	1523	1523	766904	767435	531	YOR228C	765715	767805	ORCMCM2	766915	4.18	2.89	2.23	766835	12.45	8.98	6.62
29	15	1528	1528	907546	908440	894	iYOR316C-0	906225	909035	ORCMCM2	908105	16.77	12.94	10.7	908105	8.22	6.76	5.29
29	15	1529	1529	981804	982154	350	YOR345C	980455	982865	MCM2	NA	NA	NA	NA	981620	11.0389	8.11804	6.26205
91/96 known ARS identified (sensitivity=95%)
70/91 ORC-MCM2 (77%)
21/91 MCM2 (23%)
References:
1	J. F. Theis, C. S. Newlon, Mol Cell Biol 21, 2790 (2001).
2	K. Dimock, A. P. James, V. L. Seligy, Gene 27, 233 (1984).
3	A. H. Bouton, M. M. Smith, Mol Cell Biol 6, 2354 (1986).
4	L. L. Button, C. R. Astell, Mol Cell Biol 6, 1352 (1986).
5	C. S. Newlon et al., Genetics 129, 343 (1991).
6	M. Vujcic, C. A. Miller, D. Kowalski, Mol Cell Biol 19, 6098 (1999).
7	A. Poloumienko, A. Dershowitz, J. De, C. S. Newlon, Mol. Biol. Cell 12, 3317 (2001).
8	D. H. Rivier, J. Rine, Science 256, 659 (1992).
9	D. H. Rivier, J. L. Ekena, J. Rine, Genetics 151, 521 (1999).
10	D. W. Russell et al., Mol Cell Biol 6, 4281 (1986).
11	D. T. Stinchcomb, K. Struhl, R. W. Davis, Nature 282, 39 (1979).
12	F. W. Larimer, C. C. Morse, A. K. Beck, K. W. Cole, F. H. Gaertner, Mol Cell Biol 3, 1609 (1983).
13	S. Tanaka, Y. Tanaka, K. Isono, Yeast 12, 101 (1996).
14	H. Feldmann, J. Olah, H. Friedenreich, Nucleic Acids Res 9, 2949 (1981).
15	B. M. Ferguson, B. J. Brewer, A. E. Reynolds, W. L. Fangman, Cell 65, 507 (1991).
16	S. Eisenberg, C. Civalier, B. K. Tye, Proc Natl Acad Sci U S A 85, 743 (1988).
17	K. Shirahige, T. Iwasaki, M. B. Rashid, N. Ogasawara, H. Yoshikawa, Mol Cell Biol 13, 5043 (1993).
18	K. L. Friedman, B. J. Brewer, W. L. Fangman, Genes Cells 2, 667 (1997).
19	I. Iraqui, S. Vissers, M. Cartiaux, A. Urrestarazu, Mol Gen Genet 257, 238 (1998).
20	S. M. C. Chan, Ph.D., Cornell University (1985).
21	C. Atcheson, Ph.D., University of Chicago (1991).
22	C. L. Hsiao, J. Carbon, Gene 15, 157 (1981).
23	S. S. Walker, S. C. Francesconi, B. K. Tye, S. Eisenberg, Mol Cell Biol 9, 2914 (1989).
24	A. E. Gammie, M. D. Rose, Curr Genet 28, 512 (1995).
25	K. L. Friedman et al., Genes Dev 10, 1595 (1996).
26	S. Raychaudhuri, R. Byers, T. Upton, S. Eisenberg, Nucleic Acids Res 25, 5057 (1997).
27	K. V. Sasnauskas, A. A. Giadvilaite, A. A. Ianulaitis, Genetika 23, 1141 (1987).
28	J. J. Wyrick, J.G., Aparicio, T. Chen, J.D. Barnett, E.G. Jennings, R.A. Young, S.P. Bell,O.M. Aparicio, Science 294:2357-2360 (2001)
29	A. M. Breier, S. Chatterji, N.R. Cozzarelli, Genome Biology 5:R22
