# Supplementary material for: Genome-wide mapping of ORC and Mcm2p binding sites on tiling arrays and identification of essential ARS consensus sequences in S. cerevisiae
Source: BMC Genomics. 2006 Oct 26;7:276. doi: 10.1186/1471-2164-7-276 (PMC1657020; doi:10.1186/1471-2164-7-276)
Supplement: Additional file 10 — Verified nimARS. Coordinates of regions tested for ARS activity are provided. ARS names are assigned to be consistent with Wyrick et al. [24] and the DNA replication origin database [64]. [file 1471-2164-7-276-S10.xls]

## Sheet: summary
SUMMARY
chrom.	total nimARS	known ARS	positives (Xu et al)	negative (Xu et al)	untested
I	13	2	11	0	0
II	39	3	33	2	1
III	14	13	0	1	0
VI	17	13	3	1	0
X	32	22	6	3	1
total	115	53	53	7	2
PPV:	(53+53)/(115-2) = 0.94
nimARS not predicted on other arrays: 29 (includes 3 known ARS detected as nimARS)
number tested positive: 21
number tested negative: 5
PPV = (21+ 3)/29 = 0.83

## Sheet: ARS tests & knowns
								predicted by		ORC peak	ORC peak	MCM2 peak	MCM2 peak
chrom.	ID ***	HMM start	HMM end	ARS	seq tested start	seq tested end	activity**	other arrays	nimACS	position	avg Z	position	avg Z
1	ORCMCM2-1	25	2838	102	650	1791	+		766	890	14.98	810	7.06
1	ORCMCM2-2-1	5841	11266	102.5	6136	7136	weak		6636	NA	NA	6429	3.14
1	ORCMCM2-2-2	5841	11266	103	7998	8548	+		NA	8230	1.7	8230	6.96
1	ORCMCM2-3	30133	31597	104	30384	31542	+		31002	30576	3.06	30832	4.82
1	ORCMCM2-4	40716	43300	105	41809	42183	+		42106	42439	6.4	42439	3.67
1	ORCMCM2-5-1	69767	74608	106	69478	70636	+		70433	70472	9.18	70677	6.36
1	ORCMCM2-5-2	69767	74608		72216	74000	-		NA	72446	4.44	73859	3.04
1	ORCMCM2-6	123305	125545	107	124353	124875	+		124350	124790	7.24	124375	4.53
1	MCM2-5	136930	137895	107.5	136900	137900	very weak	no	NA	NA	NA	137255	3.70043
1	ORCMCM2-7	147045	148360	108	146703	147690	+		147553	147660	1.55	147660	6.73
1	ORCMCM2-8	158905	160225	109(ARS101)	known		+		159952	159745	4.58	159915	4.76
1	MCM2-6	175460	177260	110 (ADE1)	known		+		176232	NA	NA	176095	4.09229
1	ORCMCM2-9	214145	216905	111	214879	215635	+		215028	215655	2.21	215245	5.17
1	MCM2-7	223605	224675	112	222871	224037	+	no	224004	NA	NA	224265	6.20848
1	ORCMCM2-10-1	225795	229035	113	226100	227000	weak	no	NA	226575	2.46	226655	2.26
1	ORCMCM2-10-2	225795	229035	-	228400	229200	-		NA	228875	NA	NA	NA
2	ORCMCM2-11	25	2358	200	39	686	+		78	111	NA	343	NA
2	ORCMCM2-12	5434	8716	201	6123	7127	+		6573	6607	13.16	6437	6.28
2	ORCMCM2-13	27403	29465	201.5	www.oridb.org	www.oridb.org	+		NA	29178	2.42	29178	5.85
2	ORCMCM2-14	61777	64496	202	62597	63393	+		63374	63290	13.23	63210	7.42
2	ORCMCM2-15	92770	94474	203	93410	93811	+		NA	93277	3.52	93357	5.23
2	ORCMCM2-16	142825	145265	206	142868	144016	+		143928	144055	5.67	143975	5.24
2	ORCMCM2-17	168590	170555	207	169394/169889	170090/170625	+		170264	170045	6.49	169725	4.52
2	MCM2-10	176495	178725	207.3	177529	177877	+	no	NA	NA	NA	177705	5.2747
2	ORCMCM2-18	198095	199465	207.5	www.oridb.org	www.oridb.org	+		NA	198795	2.93	198795	6.96
2	MCM2-11	209075	210065	207.8	209187	210063	very weak		NA	NA	NA	209665	3.54347
2	ORCMCM2-19	237165	238095	208	237490	238207	+		237876	237485	2.5	237660	3.26
2	ORCMCM2-20	254755	256565	209(H4)	known		+		255082	255245	5.01	255105	4.7
2	MCM2-13	279085	279845	FALSE	279086	279843	-	no	NA	NA	NA	279435	3.07147
2	MCM2-14	283015	283925	210.5	283015	283913	very weak	no	NA	NA	NA	283605	3.60613
2	ORCMCM2-21	324655	326845	211	326055	326769	+		326192	326375	2.03	325990	7.42
2	MCM2-16	378175	379925	212	378434	379194	+		379103	NA	NA	379385	7.71728
2	MCM2-17	388255	390305	213	389245	390368	+		NA	NA	NA	389045	5.30608
2	ORCMCM2-22	407325	408595	214	407171	408158	+		408323	408115	5.56	408035	4.99
2	ORCMCM2-23	416515	418465	215	416901	417988	+		417620	418305	1.7	417325	4.45
2	MCM2-19	440855	441705	215.5	440859	441697	very weak	no	NA	NA	NA	441545	3.35925
2	ORCMCM2-24	477785	479265	FALSE	477929	478918	-	no	NA	478425	3.99	478425	2.57
2	ORCMCM2-25	485435	488285	216	486839	487221	+		486898	487040	9.43	486715	6.04
2	MCM2-21	516245	518085	217	516805	517805	weak		517302	NA	NA	517305	6.86161
2	MCM2-22	538495	540655	218	539137	539699	+		539417	NA	NA	539375	8.33975
2	ORCMCM2-26	589230	592410	219	591424	591713	+		591458	591245	9.17	591245	7.1
2	ORCMCM2-27	611255	613645	219.5	611269	613200	weak	no	611755	612845	2.08	611595	4.07
2	ORCMCM2-28	621395	623835	220	622521	623568	+		622697	623035	6.8	623035	3.83
2	MCM2-24	631365	633110	221	631934	632246	+		632045	NA	NA	632245	4.66454
2	MCM2-25	675935	676775	221.5	675947	676667	weak		676286	NA	NA	676175	3.86993
2	ORCMCM2-29	703055	705265	222	704047	704654	+		704338	704095	6.29	704015	8.14
2	MCM2-26	707150	708455	222.5	707158	708262	weak	no	707518	NA	NA	707775	3.34512
2	MCM2-27	719730	721180	223	720601	721038	weak		NA	NA	NA	720695	6.75108
2	ORCMCM2-30	740495	743305	224	741611	742177	+		741782	741775	13.1	741680	7.86
2	ORCMCM2-31	756415	758225	225	757123	757639	+		NA	757635	1.7	757635	7.27
2	MCM2-28	773025	774665	227	773918	774348	+		773790	NA	NA	774035	6.16169
2	MCM2-29	790315	792585	228	791820	792821	+		NA	NA	NA	791395	4.54285
2	MCM2-30	796065	797175	228.5	796259	797162	+	no	NA	NA	NA	796755	4.1901
2	MCM2-31	800745	803690	229	801930	802617	+		802287	NA	NA	802105	4.70816
2	ORCMCM2-32	810495	813065	?	812171	813053	could not amplify		812408	812665	NA	812745	NA
3	ORCMCM2-33-1	25	17053	300	known		+		1063	906	11.81	906	6.09
3	ORCMCM2-33-2	25	17053	?	untested-multi peak region		?		NA	5152	3.87	5072	2.88
3	ORCMCM2-33-3	25	17053	301	known		+		11254	11670	7.44	11670	4.69
3	ORCMCM2-33-4	25	17053	302	known		+		13956	13661	4.77	NA	NA
3	ORCMCM2-33-5	25	17053	303/320	known		+		15295	15780	4.06	15616	5.87
3	MCM2-32	29371	30601	304	known		+	no	30442	NA	NA	30047	3.39579
3	ORCMCM2-34	38356	41659	305	known		+		39592	39443	9.19	39363	6.19
3	ORCMCM2-35	71881	75850	306	known		+		74518	74625	4.74	74785	7.98
3	MCM2-34	108100	111025	307	known		+		108972	NA	NA	109175	6.5844
3	MCM2-35	114695	115575	308	known		+		114630	NA	NA	114905	2.77806
3	ORCMCM2-36	131020	133615	309	known		+		132040	131845	5.78	132755	7.93
3	ORCMCM2-37	137845	138895	FALSE	138000	139200	-	no	139068	138655	2.81	138255	2.62
3	MCM2-37	165855	167585	310	known		+		166655	NA	NA	166825	4.55154
3	ORCMCM2-38-1	193670	201315	313	known		+		194305	194395	6.33	194555	7.83
3	ORCMCM2-38-2	193670	201315	314	known		+		197555	197665	4.81	197205	7.01
3	ORCMCM2-38-3	193670	201315	?	untested-multi peak region		?		NA	198985	5.81	198985	3.55
3	ORCMCM2-39	223725	225575	315	known		+		224856	224565	3.49	224565	3.63
3	MCM2-38	271685	273665	316	known		+		273027	NA	NA	272785	5.12343
3	ORCMCM2-40	292895	295885	318	known		+		NA	295480	3.35	295480	2.78
3	ORCMCM2-41	314550	316545	319	known		+	no	315814	316005	8.69	315925	4.47
4	ORCMCM2-42	25	2123	400	137	1392	+	no	869	1055	11.16	624	5.47
4	MCM2-42	21257	22417	403.5	21265	22262	very weak	no	21762	NA	NA	21786	3.14282
4	MCM2-44	100375	101355	405.5	100380	101355	weak	no	101258	NA	NA	100885	3.98664
4	MCM2-48	350835	351955	413.5	350835	351804	weak	no	351146	NA	NA	351305	2.85154
4	MCM2-55	844585	845615	426.5	844597	845593	weak	no	845112	NA	NA	845095	3.40202
4	MCM2-57	903815	904655	427.5	903824	904655	very weak	no	NA	NA	NA	904235	3.01323
4	MCM2-58	942970	944015	429.5	942983	943975	weak	no	NA	NA	NA	943475	3.28872
4	MCM2-60	1033050	1034850	430.5	1033069	1034182	weak	no	1033280	NA	NA	1033700	4.45061
6	ORCMCM2-98	25	1525	600	6	250	weak	no	NA	25	NA	25	NA
6	ORCMCM2-99-1	4266	9005	600.1(120)	known		+		5495	5530	12.76	5300	6.44
6	ORCMCM2-99-2	4266	9005	-	8000	8700	-		8466	NA	NA	8266	7.21
6	MCM2-80	12096	13960	600.2	known		weak		12822	NA	NA	12998	6.03245
6	ORCMCM2-100-1	18364	22127	600.3	known		very weak		NA	NA	NA	19283	4.21
6	ORCMCM2-100-2	18364	22127	600.4	known		weak		20850	20938	6.55	20938	7.12
6	ORCMCM2-101	31647	34439	601/602	known		+		32973	33117	7.76	32706	6.97
6	ORCMCM2-102	51816	55078	FALSE	52947	53307	-	no	NA	53720	2.11	52666	5.95
6	ORCMCM2-103	67443	69621	603	known		+		68856	68557	2.35	69132	3.58
6	MCM2-83	104150	105055	603.1	104456	104695	very weak	no	104574	NA	NA	104435	2.7996
6	ORCMCM2-104	117785	119195	603.5	known		+		NA	118295	3.01	118455	4.41
6	ORCMCM2-105	127725	129315	604	known		+		127861	127885	2.09	128475	4.71
6	ORCMCM2-106	134675	137585	605	known		+		136045	136225	10.86	136135	7.2
6	ORCMCM2-107	167145	168735	606	known		+		167732	168170	1.86	167815	5.59
6	ORCMCM2-108	197805	200275	607	known		+		199401	199515	8.67	199515	6.33
6	MCM2-84	215695	217255	608	known		+		216469	NA	NA	216755	5.30056
6	MCM2-85	252995	254155	608.5	253316	253800	weak	no	NA	NA	NA	253755	4.2493
6	ORCMCM2-109	255595	258310	609	known		+		256375	256515	11.91	256675	8.78
6	ORCMCM2-110	267825	270055	610	known		+		269754	269625	NA	269625	NA
10	ORCMCM2-173	25	2381	1001	known		+		268	312	NA	312	NA
10	ORCMCM2-174	6470	9729	1002	known		+		7732	7776	13.43	7776	7.25
10	MCM2-133-1	15779	19046	1003	known		+		16466	NA	NA	16769	7.03091
10	MCM2-133-2	15779	19046	-	18200	18600	-		NA	NA	NA	18299	3.15295
10	ORCMCM2-175	23258	25477	1004	known		+		23920	23674	4.37	23594	6.52
10	ORCMCM2-176	66736	68872	1005	known		+		67663	67465	5.6	67859	4.9
10	ORCMCM2-177	98352	100955	1006	known		+		99618;99492;99751;99667	99941	5.76	99264	4.6
10	ORCMCM2-178	111895	116320	1007	known		+		113745	113335	6.27	113335	4.88
10	ORCMCM2-179	120695	121775	FALSE	120695	121775	-	no	NA	121255	3.37	121415	1.84
10	MCM2-135	160725	162685	1007.5	161435	161860	+		161660	NA	NA	161785	7.3694
10	ORCMCM2-180	204280	205355	1008	known		+		204869;204910	204755	9.38	204755	4.63
10	MCM2-137	227635	229405	1009	known		+		228795	NA	NA	229085	2.90832
10	MCM2-138	248405	250395	1009.5	248600	249300	+	no	248898	NA	NA	249175	7.25015
10	MCM2-139	298095	299900	1010	known		+		NA	NA	NA	299255	5.33098
10	ORCMCM2-181	335845	339105	1011	known		+		337268	337590	6.7	337590	5.25
10	ORCMCM2-182	353465	355720	?	353800	355600	could not amplify	no	NA	355475	2.09	353935	2.87
10	ORCMCM2-183	373980	377255	1012	known		+		NA	375005	8.95	375115	6.75
10	ORCMCM2-184	415515	418595	1014	known		+		417311	417940	3.77	417495	4.91
10	ORCMCM2-185	441035	444475	1015	known		+		442645	443045	8.58	442365	4.74
10	ORCMCM2-186	453135	455425	1016	454498	455469	weak		NA	453915	4.02	453995	2.69
10	MCM2-142	459015	460145	1017	459251	459809	+		NA	NA	NA	459515	4.29
10	MCM2-143	501595	502525	1017.5	501595	502525	very weak		NA	NA	NA	502095	2.75311
10	ORCMCM2-187	539670	541745	1018	known		+		540522	540355	4.73	540355	5.8
10	MCM2-145	608675	610065	1018.5	609000	609750	weak		609675	NA	NA	609355	4.28822
10	ORCMCM2-188	612235	613645	1019	known		+		612993	612725	5.64	613185	5.26
10	MCM2-146*	643815	644765	FALSE*	643228/643815	644413/644765	-		644324	NA	NA	644155	4.9304
10	MCM2-147	653440	655430	1020	known		+		654465	NA	NA	654385	5.92694
10	ORCMCM2-189	683165	684845	1021	known		+		683736	683705	7.06	683785	4.27
10	ORCMCM2-190*	701665	702675	FALSE*	701665	702675	-		NA	702355	1.95	702355	1.37
10	MCM2-149	710865	713260	1022	known		+		NA	NA	NA	712425	3.57383
10	MCM2-150	728515	731275	1023	known		+		730033;729618;730091	NA	NA	729820	7.43752
10	MCM2-151-1	734370	738265	?	untested-same region as ARS1024		?		NA	NA	NA	734875	3.44
10	MCM2-151-2	734370	738265	1024	known		+		737133	NA	NA	737435	5.90059
10	ORCMCM2-191	743975	745615	1025	known		+		744852	745025	11.62	745105	5.18
*also predicted in Wyrick et al 2001,and previously shown to be false. Additional testing identified no active ARS sequence.
** in an ARS plasmid assay "+" means robust colonies fromed in two days; "weak" and "very weak" means small and pinpoint colonies repspectively,
	formed within two days; the colonies continued to grow and regrew upon streaking to a fresh plate.
*** In some HMM regions multiple peaks were identified. For example the region defined as ORCMCM2-2 has two peaks called ORCMCM2-2-1 and ORCMCM2-2-2
