# Supplementary material for: Genome-wide mapping of ORC and Mcm2p binding sites on tiling arrays and identification of essential ARS consensus sequences in S. cerevisiae
Source: BMC Genomics. 2006 Oct 26;7:276. doi: 10.1186/1471-2164-7-276 (PMC1657020; doi:10.1186/1471-2164-7-276)
Supplement: Additional file 11 — False predictions of Wyrick et al. [24]. [file 1471-2164-7-276-S11.xls]

## Sheet: false positives
	Genome			coordinates	coordinates
Genome lD	Position	Pro-ARS*	Activity	start	end	size	nimARS
iYBL067C	312	204	no	95877	96900	1023	no
iYBL065W	315	205	no	100265	100329	64	no
iYBRCdelta11	484	210	no	258930	259101	171	no
iYBR134W	743	217	no	504201	504602	401	no
iYBR278W	1018	226	no	760855	761213	358	no
iYCL063W	1089	FALSE	no	18544	18799	255	no
iYCL048W	1112	FALSE	no	43533	43638	105	no
YCR057C	1292	FALSE	no	221260	222313	1053	no
iYFL049W	3636	FALSE	no	38674	38843	169	no
iYFR024C-A	3792	FALSE	no	203420	203730	310	no
iYIL166C	5598	905	no	32566	33718	1152	no
iYIL156W	5616	906	no	51306	51759	453	no
iYIL129C	5669	910	no	113237	113806	569	no
iYIL058W	5812	914	no	247195	247899	704	no
iYIL057C	5814	915	no	248393	248847	454	no
YIL025C	5892	916	no	308199	308573	374	no
iYIR003W	5955	921	no	362921	363218	297	no
iYJL215C	6070	FALSE	no	26771	26887	116	no
iYJR044C	6575	FALSE	no	518873	519326	453	no
iYJR139C	6770	FALSE	no	690213	690439	226	no
iYJR144W	6781	FALSE	no	701380	701716	336	no
YJR118C&IYJR118C	6728	FALSE	no	643183	643794	611	yes
iYKLWdelta7	7150	1108	no	314169	314457	288	no
*Wyrick JJ, Aparicio JG, Chen T, Barnett JD, Jennings EG, Young RA, Bell SP, Aparicio OM: Genome-wide distribution of ORC and MCM proteins in S. cerevisiae: high-resolution mapping of replication origins. Science 2001, 294(5550):2357-2360.
