# Supplementary material for: Genome-wide mapping of ORC and Mcm2p binding sites on tiling arrays and identification of essential ARS consensus sequences in S. cerevisiae
Source: BMC Genomics. 2006 Oct 26;7:276. doi: 10.1186/1471-2164-7-276 (PMC1657020; doi:10.1186/1471-2164-7-276)
Supplement: Additional file 7 — Known ACS. [file 1471-2164-7-276-S7.xls]

## Sheet: orc.pred.summary
nimARS					ORC-enriched region								MCM2-enriched region								KNOWN ACS
chr	id	start	end	nprobe	start	end	nprobe	peak position	peak Z	sZ	avgZ	distance	start	end	nprobe	peak position	peak Z	sZ	avgZ	distance	ARS	alias	ACS	mid-ACS	coord of ACS	#ofmatch	method	Literature
1	ORCMCM2-8	158905	160225	14	158905	160225	14	159745	12.25	8.13	4.58	215	159315	160325	11	159915	9.42	7.69	4.76	45	ARS101	109	ATTTATATTTA	159960	159955-159965	11	site-directed mutagenesis	5
1	ORCMCM2-8	158905	160225	14	158905	160225	14	159745	12.25	8.13	4.58	196	159315	160325	11	159915	9.42	7.69	4.76	26	ARS101	109	TTATATGTCTA	159941	159936-159946	9	site-directed mutagenesis	5
2	ORCMCM2-20	254755	256565	19	254755	256565	19	255245	4.22	6.84	5.01	171	254755	255945	12	255105	14.15	7.12	4.7	31	H4 ARS	209	TTTTATGTTTT	255074	255069-255079	11	linker substitution mutation	15
3	ORCMCM2-33-5	25	17053	173	15351	17053	19	15780	6.82	5.69	4.06	589	10113	16862	64	15616	11.92	7.38	5.87	425	ARS303	303/320	ATTTATATTTT	15191	15186-15196	11	linker substitution mutation	1
3	ORCMCM2-33-5	25	17053	173	15351	17053	19	15780	6.82	5.69	4.06	477	10113	16862	64	15616	11.92	7.38	5.87	313	ARS320	303/320	TTTTATGTTAT	15303	15298-15308	10	linker substitution mutation	1
3	MCM2-32	29371	30601	10	NA	NA	NA	NA	NA	NA	NA	NA	29371	30601	10	30047	6.74535	5.82067	3.39579	387	ARS304	304	TTATAAATTTT	30434	30429-30439	9	site-directed mutagenesis	7
3	ORCMCM2-34	38356	41659	33	38356	41659	33	39443	10.86	11.03	9.19	141	38998	40585	17	39363	10.52	8.13	6.19	221	ARS305	305	TTATATGTTTT	39584	39579-39589	10	linker substitution mutation	14
3	ORCMCM2-35	71881	75850	43	74171	75383	14	74625	6.15	5.96	4.74	99	71881	75850	43	74785	11.05	9.59	7.98	259	ARS306	306	ATTTATATTTA	74526	74521-74531	11	site-directed mutagenesis	7
3	MCM2-34	108100	111025	33	NA	NA	NA	NA	NA	NA	NA	NA	108100	111025	33	109175	11.9458	8.56714	6.5844	211	ARS307	307	ATTTATGTTTT	108964	108959-108969	11	site-directed mutagenesis	16
3	ORCMCM2-36	131020	133615	28	131100	133535	26	131845	10.38	6.65	5.78	203	131020	133615	28	132755	8.09	8.77	7.93	707	ARS309	309	GTTTATATCTT	132048	132043-132053	9	site-directed mutagenesis	10
3	MCM2-37	165855	167585	16	NA	NA	NA	NA	NA	NA	NA	NA	165855	167585	16	166825	9.95966	6.15188	4.55154	69	ARS310	310B	ATTTACATTTA	166756	166761 - 166751	11	site-directed mutagenesis	5
3	MCM2-37	165855	167585	16	NA	NA	NA	NA	NA	NA	NA	NA	165855	167585	16	166825	9.95966	6.15188	4.55154	125	ARS310	310C	TTTTACTTTTT	166700	166705 - 166695	10	site-directed mutagenesis	5
3	MCM2-37	165855	167585	16	NA	NA	NA	NA	NA	NA	NA	NA	165855	167585	16	166825	9.95966	6.15188	4.55154	162	ARS310	310E	ATTTATGTTAT	166663	166658 - 166668	10	site-directed mutagenesis	5
3	ORCMCM2-40	292895	295885	24	292895	295805	23	295480	1.8	5.32	3.35	2805	294355	295885	13	295480	0.76	3.48	2.78	2805	HMRE ARS	317	TTTTATATTTA	292675	292670-292680	11	site-directed mutagenesis	11
4	ORCMCM2-43	44390	48176	44	44390	48176	44	46346	15.62	11.14	8.59	124	44710	47187	30	46426	13.18	11.33	8.05	204	HO ARS	404	TTTAATATTTT	46222	46217-46227	10	point mutation	9
4	ORCMCM2-52	461475	464265	32	461475	464265	32	462785	17.77	15.52	13.45	187	461855	463855	23	462705	11.01	9.69	8.24	107	ARS1	416	TTTTATGTTTA	462598	462593-462603	11	point mutation	13
6	ORCMCM2-101	31647	34439	29	31647	34439	29	33117	9.15	9.19	7.76	404	31647	33951	23	32706	6.68	8.28	6.97	7	ARS601	601/602	ATTTCCATTTT	32713	32708-32718	10	linker substitution mutation	2
6	ORCMCM2-101	31647	34439	29	31647	34439	29	33117	9.15	9.19	7.76	152	31647	33951	23	32706	6.68	8.28	6.97	259	ARS602	601/602	TTATACGTTTA	32965	32960-32970	10	linker substitution mutation	2
6	ORCMCM2-103	67443	69621	19	68238	69461	9	68557	4.55	3.13	2.35	275	67443	69621	19	69132	3.71	4.5	3.58	300	ARS603A	603	TTTAAAGTTTT	68832	68827-68837	9	linker substitution mutation	2
6	ORCMCM2-103	67443	69621	19	68238	69461	9	68557	4.55	3.13	2.35	291	67443	69621	19	69132	3.71	4.5	3.58	284	ARS603B	603	TTTCATATTTT	68848	68843-68853	10	linker substitution mutation	2
6	ORCMCM2-104	117785	119195	14	117785	118455	9	118295	6.03	4.9	3.01	383	117965	119195	12	118455	5.08	5.31	4.41	223	ARS603.5	603.5	TTCCATATTTT	118678	118673-118683	9	linker substitution mutation	8
6	ORCMCM2-105	127725	129315	18	127725	128225	6	127885	4.92	3.39	2.09	16	127805	129315	17	128475	4.56	5.66	4.71	606	ARS604	604	TTTTACGTTTT	127869	127864-127874	11	linker substitution mutation	2
6	ORCMCM2-106	134675	137585	31	134675	137585	31	136225	15.49	13.28	10.86	188	134675	137585	31	136135	8.34	8.75	7.2	98	ARS605	605	AATTACGTTTT	136037	136032-136042	10	linker substitution mutation	2
6	ORCMCM2-107	167145	168735	16	167455	168415	9	168170	3.07	2.3	1.86	446	167145	168735	16	167815	5.51	6.54	5.59	91	ARS606	606	ATTTATATTTT	167724	167719-167729	11	linker substitution mutation	2
6	ORCMCM2-108	197805	200275	23	197805	200275	23	199515	13.14	11.1	8.67	106	198305	200145	16	199515	12.39	8.83	6.33	106	ARS607	607	GTTTATATTTA	199409	199404-199414	10	linker substitution mutation	2
6	MCM2-84	215695	217255	16	NA	NA	NA	NA	NA	NA	NA	NA	215695	217255	16	216755	6.46482	7.00287	5.30056	278	ARS608	608	TTTTACTTTTA	216477	216472-216482	10	linker substitution mutation	2
6	ORCMCM2-109	255595	258310	32	255595	258310	32	256515	16.16	13.95	11.91	148	255880	257715	22	256675	12.74	11.34	8.78	308	ARS609	609	TTTTATGTTTT	256367	256362-256372	11	linker substitution mutation	2
10	ORCMCM2-189	683165	684845	18	683165	684845	18	683705	14.16	11.03	7.06	308	683435	684660	13	683785	5.63	6.1	4.27	228	ARS121	1021	TGTTTTGTTTA	684013	684008-684018	11	linker substitution mutation	12
12	ORCMCM2-226	466235	468905	30	467155	468905	20	468235	12.38	10.59	9.2	14	466235	468905	30	468235	14.06	10.85	9.73	14	rDNA ARS	1200	GTTTATGTTTT	468221	468216-468226	10	point mutation	6
14	ORCMCM2-275	249305	251235	20	250475	251055	7	250775	5.28	3.48	1.92	290	249305	251235	20	250165	5.84	7.05	6.06	320	ARS1413	1413	ATTTGTATTTA	250485	250480-250490	10	site-directed mutagenesis	4
15	MCM2-234	436230	437680	9	NA	NA	NA	NA	NA	NA	NA	NA	436230	437680	9	436615	1.51905	2.68685	1.92383	246	ARS1501	1514	ATTAATATTTT	436861	436856-436866	10	linker substitution mutation	3
reference
1	Vujcic M, Miller CA, Kowalski D: Activation of silent replication origins at autonomously replicating sequence elements near the HML locus in budding yeast. Mol Cell Biol 1999, 19(9):6098-6109.
2	Shirahige K, Iwasaki T, Rashid MB, Ogasawara N, Yoshikawa H: Location and characterization of autonomously replicating sequences from chromosome VI of Saccharomyces cerevisiae. Mol Cell Biol 1993, 13(8):5043-5056.
3	Raychaudhuri S, Byers R, Upton T, Eisenberg S: Functional analysis of a replication origin from Saccharomyces cerevisiae: identification of a new replication enhancer. Nucleic Acids Res 1997, 25(24):5057-5064.
4	Friedman KL, Diller JD, Ferguson BM, Nyland SV, Brewer BJ, Fangman WL: Multiple determinants controlling activation of yeast replication origins late in S phase. Genes Dev 1996, 10(13):1595-1607.
5	Theis JF, Newlon CS: Two compound replication origins in Saccharomyces cerevisiae contain redundant origin recognition complex binding sites. Mol Cell Biol 2001, 21(8):2790-2801.
6	Miller CA, Kowalski D: cis-acting components in the replication origin from ribosomal DNA of Saccharomyces cerevisiae. Mol Cell Biol 1993, 13(9):5360-5369.
7	Theis JF, Yang C, Schaefer CB, Newlon CS: DNA sequence and functional analysis of homologous ARS elements of Saccharomyces cerevisiae and S. carlsbergensis. Genetics 1999, 152(3):943-952.
8	Yamashita M, Hori Y, Shinomiya T, Obuse C, Tsurimoto T, Yoshikawa H, Shirahige K: The efficiency and timing of initiation of replication of multiple replicons of Saccharomyces cerevisiae chromosome VI. Genes Cells 1997, 2(11):655-665.
9	Russell DW, Jensen R, Zoller MJ, Burke J, Errede B, Smith M, Herskowitz I: Structure of the Saccharomyces cerevisiae HO gene and analysis of its upstream regulatory region. Mol Cell Biol 1986, 6(12):4281-4294.
10	Theis JF, Newlon CS: The ARS309 chromosomal replicator of Saccharomyces cerevisiae depends on an exceptional ARS consensus sequence. Proc Natl Acad Sci U S A 1997, 94(20):10786-10791.
11	Brand AH, Micklem G, Nasmyth K: A yeast silencer contains sequences that can promote autonomous plasmid replication and transcriptional activation. Cell 1987, 51:709-719.
12	Walker SS, Francesconi SC, Eisenberg S: A DNA replication enhancer in Saccharomyces cerevisiae. Proc Natl Acad Sci U S A 1990, 87(12):4665-4669.
13	Celniker SE, Sweder K, Srienc F, Bailey JE, Campbell JL: Deletion mutations affecting autonomously replicating sequence ARS1 of Saccharomyces cerevisiae. Mol Cell Biol 1984, 4(11):2455-2466.
14	Huang RY, Kowalski D: Multiple DNA elements in ARS305 determine replication origin activity in a yeast chromosome. Nucleic Acids Research 1996, 24:816-823.
15	Bouton AH, Smith MM: Fine-structure analysis of the DNA sequence requirements for autonomous replication of Saccharomyces cerevisiae plasmids. Mol Cell Biol 1986, 6(7):2354-2363.
16	Palzkill TG, Newlon CS: A yeast replication origin consists of multiple copies of a small conserved sequence. Cell 1988, 53(3):441-450.
