# Supplementary material for: Genome-wide mapping of ORC and Mcm2p binding sites on tiling arrays and identification of essential ARS consensus sequences in S. cerevisiae
Source: BMC Genomics. 2006 Oct 26;7:276. doi: 10.1186/1471-2164-7-276 (PMC1657020; doi:10.1186/1471-2164-7-276)
Supplement: Additional file 8 — Predicted nimACS. [file 1471-2164-7-276-S8.xls]

## Sheet: nimACS.new.csv
nimACS
					ORC peak	ORC	ORC	ORC	MCM2 peak	MCM2	MCM2	MCM2
ID	chrom	start	end	n probes	position	peak Z	sZ	avgZ	position	peak Z	sZ	avgZ	peak distance	peak_type	pos1	score1	p.value1	strand1	pattern1	evidence1	pos2	score2	p.value2	strand2	pattern2	evidence2	pos3	score3	p.value3	strand3	pattern3	evidence3	pos4	score4	p.value4	strand4	pattern4
ORCMCM2-1	1	25	2838	30	890	21.23	17.75	14.98	810	6.92	8.56		80	telomere	766	5.77	2.25e-06	r	TATTTTTATGTTTAGGTGATTTTTGTGGGGATT
ORCMCM2-2-1	1	5841	11266	49	NA	NA	NA	NA	6429	6.21	4.78	3.14	NA	mcm2	6636	3.75	4.27e-05	r	GATATTTATTTTTTGAACTACAATGTACTTTTA
ORCMCM2-3	1	30133	31597	16	30576	5.62	4.53	3.06	30832	4.94	5.62	4.82	256	orc-mcm2	31002	5.18	2.25e-06	f	TATTTTTAAGTTTTGTTGGGTCTCTGAGAACTT
ORCMCM2-4	1	40716	43300	28	42439	9.92	7.79	6.4	42439	8.61	4.78	3.67	0	orc-mcm2	42106	3.74	4.27e-05	r	ATATTTTATTTTTTTTTTTTCGATTAATTGAAT
ORCMCM2-5-1	1	69767	74608	49	70472	15.44	12.97	9.18	70677	9.56	8.61	6.36	205	orc-mcm2	70433	3.87	3.82e-05	r	ATTTTTTATGTTTAGAAACAAAATTTCCCCGAG
ORCMCM2-6	1	123305	125545	23	124790	8.96	8.48	7.24	124375	4.6	5.21	4.53	415	orc-mcm2	124350	3.67	5.17e-05	r	TTTTTTTGCATTTTCTTTTCCAATTACTAATGT
ORCMCM2-7	1	147045	148360	14	147660	1.08	2.36	1.55	147660	4.46	9.5	6.73	0	orc-mcm2	147553	3.19	9.21e-05	r	GTATTAAATATTTAGAAATGTTATACTATTTTT
ORCMCM2-8	1	158905	160225	14	159745	12.25	8.13	4.58	159915	9.42	7.69	4.76	170	orc-mcm2	159952	6.25	2.25e-06	f	TTTATTTATATTTAGTGGGAGCAAAACAGTTTA	ARS101_ACS1	159949	4	2.92e-05	r	TAATTATATGTCTAGTGATAAACAACTACTTTC	ARS101_ACS2
MCM2-6	1	175460	177260	18	NA	NA	NA	NA	176095	6.9919	5.09023	4.09229	NA	mcm2	176232	5.66	2.25e-06	f	TCTTTTTATGTTTTCTTATGATTGAATTATTTA		176518	3.27	8.31e-05	f	AAAATTTATATTTATATACATGCGCCTAACTAT
ORCMCM2-9	1	214145	216905	25	215655	6.59	3.44	2.21	215245	5.67	6.54	5.17	410	orc-mcm2	215028	4.26	1.35e-05	r	CATTTTAATATTTAGTTGGGAATGCAGCCATAT		215494	3.74	4.27e-05	f	CTAATTTTTATTTTGAAATTGATATTATTCTTT
MCM2-7	1	223605	224675	11	NA	NA	NA	NA	224265	10.9002	8.26837	6.20848	NA	mcm2	224004	3.78	4.27e-05	r	TAAATCTACGTTTAGTATAAGAAAATTGTATTG
ORCMCM2-11	2	25	2358	29	111	7.8	NA	NA	343	14.92	NA	NA	232	telomere	78	5.95	2.25e-06	f	TTATTTTATGTTTACTTTTTATAGGTTGTCTTT
ORCMCM2-12	2	5434	8716	36	6607	16.23	15.36	13.16	6437	7.86	8.1	6.28	170	orc-mcm2	6573	5.7	2.25e-06	r	AATTTTTATGTTTAGGTGATTTTAGTGGTAATT
ORCMCM2-14	2	61777	64496	31	63290	14.16	15.32	13.23	63210	8.88	9.11	7.42	80	orc-mcm2	63374	4.76	2.25e-06	r	TTTTTTTAATTTTTGTCACGAAATCCTGGTATT		62793	3.37	7.86e-05	r	TATATTTCTTTTTTTTTTTTCGGGAGAAGTTTT
ORCMCM2-16	2	142825	145265	26	144055	9.76	7.44	5.67	143975	8.55	6.95	5.24	80	orc-mcm2	143928	3.44	6.74e-05	r	ATATTATATTTTTTGGAAGAGAAAATATTTGTA
ORCMCM2-17	2	168590	170555	19	170045	11.74	9.04	6.49	169725	7.61	6.31	4.52	320	orc-mcm2	170264	4.38	1.35e-05	r	CAGTTTTATATTTAGTGAACATATGGGCAATTC
ORCMCM2-19	2	237165	238095	8	237485	5.87	4.05	2.5	237660	6.28	5.46	3.26	175	orc-mcm2	237876	4.29	1.35e-05	r	ACTTTTTACTTTTAGTTAAACTATTAAAGAATA		238115	3.2	9.21e-05	r	CTTTTTTTCATTTTCTGCTGAAAGCAAGTACTC
ORCMCM2-20	2	254755	256565	19	255245	4.22	6.84	5.01	255105	14.15	7.12	4.7	140	orc-mcm2	255082	5.02	2.25e-06	r	TATTTTTATGTTTTGTATTTGGATTTTAGAAAG	H4ARS_ACS	254999	3.67	5.17e-05	f	TTTGTTTATTTTTTTTTCTTCATTCCGTAACTC
ORCMCM2-21	2	324655	326845	25	326375	2.66	2.34	2.03	325990	10.81	8.83	7.42	385	orc-mcm2	326192	5.72	2.25e-06	f	ATTTTTTACATTTTTTTAAGCCATAACGGATTT		326582	3.16	9.44e-05	f	ATTTTTTATTTCTACTTCTTGTATTATTAGGTA
MCM2-16	2	378175	379925	20	NA	NA	NA	NA	379385	8.40203	8.69618	7.71728	NA	mcm2	379103	5.36	2.25e-06	f	ATTGTTTATATTTTGTGAAGCAATCCTGGAAAT
ORCMCM2-22	2	407325	408595	14	408115	13.93	9.51	5.56	408035	11	7.16	4.99	80	orc-mcm2	408323	4.33	1.35e-05	r	GTTATATATGTTTTGCTAAAACCTGCCAGATTC
ORCMCM2-23	2	416515	418465	18	418305	3.68	2.84	1.7	417325	7.26	6.37	4.45	980	orc-mcm2	417620	4.1	2.47e-05	f	TATTATTACATTTTGGTTTTTAATTTTAACATT		417654	3.33	8.09e-05	f	TATTTTTATTTTTTTGACAATTCTCAAATAAAT
ORCMCM2-25	2	485435	488285	28	487040	11.04	11.6	9.43	486715	7.92	8.36	6.04	325	orc-mcm2	486898	4.63	4.49e-06	r	CATATTCATGTTTAGTTTTCCTTTTACATAATT		486729	3.31	8.31e-05	f	ATTAATTATGTTTTTCCCTTGGTATACCTTTTC
MCM2-21	2	516245	518085	21	NA	NA	NA	NA	517305	9.47765	8.96323	6.86161	NA	mcm2	517302	4.62	4.49e-06	r	TATAATTATATTTTGTTTTATATTTGTTGGATT
MCM2-22	2	538495	540655	24	NA	NA	NA	NA	539375	15.5713	10.8229	8.33975	NA	mcm2	539417	4.74	2.25e-06	r	ATTTTTCATGTTTAGCGCACTACAGCAGGTTTC
ORCMCM2-26	2	589230	592410	34	591245	14.05	11.12	9.17	591245	13.04	9.82	7.1	0	orc-mcm2	591458	5.17	2.25e-06	f	ATAGTTTATGTTTAGCTATAAAATTTAACTTTT		591495	3.46	6.52e-05	f	TTTTATTATATTATTTAACTTTCAAGAAAATTT		591147	3.08	0.000112353	f	TTCATTATCATTTTGTGGTTCTTTTAGTTTTTT
ORCMCM2-27	2	611255	613645	28	612845	2.52	2.32	2.08	611595	4.22	5.4	4.07	1250	orc-mcm2	611755	3.28	8.31e-05	f	TGAATTCGTGTTTAGGTAATCATAAAGTAGTTT
ORCMCM2-28	2	621395	623835	22	623035	16.32	9.19	6.8	623035	12.54	6.12	3.83	0	orc-mcm2	622697	3.88	3.82e-05	r	CTTATTTATTTTTATTACAAATCACGCTGTTTC		622753	3.17	9.21e-05	f	TTTATTTATATTTTTCTTCAAATGTAAAGTTGG
MCM2-24	2	631365	633110	16	NA	NA	NA	NA	632245	10.3803	6.65781	4.66454	NA	mcm2	632045	5.63	2.25e-06	f	TTTATTTATATTTATTTTTCGTTTCCTATTTTT		632002	4.1	2.47e-05	f	TTTTTTTCTTTTTTGCATAGCCTTTCTACATTT		632366	3.09	0.000110106	f	TTTATTTATAGTTTGTTTGTAAAATTCCAAATT
MCM2-25	2	675935	676775	8	NA	NA	NA	NA	676175	11.343	5.86913	3.86993	NA	mcm2	676286	4.58	4.49e-06	f	TATTTTTACGTTTACTTTGTAAGAAAGAGCTAA
ORCMCM2-29	2	703055	705265	25	704095	7.93	8.3	6.29	704015	11.03	10.25	8.14	80	orc-mcm2	704338	4.94	2.25e-06	f	TATATATATATTTAGGTAAATCATTTACACTTT
MCM2-26	2	707150	708455	13	NA	NA	NA	NA	707775	1.99001	3.83051	3.34512	NA	mcm2	707518	3.21	8.76e-05	r	AATTATTACTTTTTGTTGCTAATTGTATTCTTG
ORCMCM2-30	2	740495	743305	32	741775	16.74	15.47	13.1	741680	8.55	10.15	7.86	95	orc-mcm2	741782	5.56	2.25e-06	r	ATTTTTAACGTTTTGTTTGTCCCACTTGGTATT
MCM2-28	2	773025	774665	17	NA	NA	NA	NA	774035	10.9818	9.16139	6.16169	NA	mcm2	773790	4.67	2.25e-06	f	TTAATTTATTTTTTTTTTTACATATCTTAATTT		774037	3.68	4.94e-05	r	GGATTTTATGTTTATGAAACCATTGTTTTCATT		774368	3.17	9.21e-05	f	TCATTATATATCTTGATATAATCACCTTTCTTA
MCM2-31	2	800745	803690	30	NA	NA	NA	NA	802105	7.99437	6.09553	4.70816	NA	mcm2	802287	3.72	4.94e-05	r	TAAATTTACTTTTTGACGTATTCTTTCAGCATT		802557	3.33	8.09e-05	r	CGAGTTTATTTTTACTCGACATTATGACTTTTT
ORCMCM2-32	2	810495	813065	26	812665	16.02	NA	NA	812745	8.27	NA	NA	80	telomere	812408	5.77	2.25e-06	f	TATTTTTATGTTTAGGTGATTTTAGTGGTGATT
ORCMCM2-33-1	3	25	17053	173	906	18.23	13.66	11.81	906	10.95	8.05	6.09	0	telomere	1063	5.77	2.25e-06	r	TATTTTTATGTTTAGGTGATTTTAGTGGTGATT
ORCMCM2-33-3	3	25	17053	173	11670	9.64	8.37	7.44	11670	6.93	5.69	4.69	0	orc-mcm2	11254	6.26	2.25e-06	f	TTTTTTTATGTTTTTTTAAAACATTAAAGTTTT
ORCMCM2-33-4	3	25	17053	173	13661	6.33	5.95	4.77	NA	NA	NA	NA	NA	orc	13956	3.01	0.000130329	f	TTTGTTTATGTCTATGTATTTGTATAAAATATG
ORCMCM2-33-5	3	25	17053	173	15780	6.82	5.69	4.06	15616	11.92	7.38	5.87	164	telomere	15295	4.93	2.25e-06	f	ATATTTTATGTTATGTTATGTTATGTTTGCTAT	ARS320_ACS	15199	4.25	1.57e-05	r	GGTATTTATATTTTGCCGACATTTGCAGCTCTT	ARS303_ACS
MCM2-32	3	29371	30601	10	NA	NA	NA	NA	30047	6.74535	5.82067	3.39579	NA	mcm2	30442	3.11	0.000101117	r	TTATTATAAATTTTCTGTCATCTCGACTTAGTA	ARS304_ACS
ORCMCM2-34	3	38356	41659	33	39443	10.86	11.03	9.19	39363	10.52	8.13	6.19	80	orc-mcm2	39592	6.39	2.25e-06	r	TTTTTATATGTTTTGTTATGTATTGTTTATTTT	ARS305_ACS
ORCMCM2-35	3	71881	75850	43	74625	6.15	5.96	4.74	74785	11.05	9.59	7.98	160	orc-mcm2	74518	5.06	2.25e-06	f	TGTATTTATATTTATTTAGTACTTCTTGAGTTT	ARS306_ACS
MCM2-34	3	108100	111025	33	NA	NA	NA	NA	109175	11.9458	8.56714	6.5844	NA	mcm2	108972	6.04	2.25e-06	r	TTTATTTATGTTTTCTTCTTCACACATGGGTTA	ARS307_ACS
MCM2-35	3	114695	115575	10	NA	NA	NA	NA	114905	6.54987	5.12501	2.77806	NA	mcm2	114630	3.15	9.66e-05	r	CTTTTTACTGTTAAGTTGCTTTACCAACTTTTT
ORCMCM2-36	3	131020	133615	28	131845	10.38	6.65	5.78	132755	8.09	8.77	7.93	910	orc-mcm2	132040	5.46	2.25e-06	f	ATTGTTTATATCTTGTTTTGAAGTTTTAGCTTT	ARS309_ACS	132217	3.39	7.64e-05	r	TATTTTTCAATTTTTTAATATGATAATTATTTT
ORCMCM2-37	3	137845	138895	14	138655	4.16	4.28	2.81	138255	3.55	2.96	2.62	400	orc-mcm2	139068	4.26	1.35e-05	f	TTATTTTATTTTTTGAATATTTTTTATTTATAT
MCM2-37	3	165855	167585	16	NA	NA	NA	NA	166825	9.95966	6.15187	4.55154	NA	mcm2	166655	4.8	2.25e-06	f	ATTATTTATGTTATGTATATATAATCGTAACTC	ARS310_ACS_E	166708	4.72	2.25e-06	r	TTTTTTTACTTTTTGCTCTAAGAGTTACGATTA	ARS310_ACS_C	166764	4.46	1.35e-05	r	ATTATTTACATTTACGAATAAATTTGTATATAT	ARS310_ACS_B	167126	3.63	5.39e-05	r	AAATTTCATGTTTAGAATGCTCCTACATGTGTT
ORCMCM2-38-1	3	193670	201315	79	194395	4.52	7.64	6.33	194555	8.62	9.49	7.83	160	orc-mcm2	194305	5.54	2.25e-06	f	ATTTTTTACTTTTAGTTTGTTAAATTTTAGTTT
ORCMCM2-38-2	3	193670	201315	79	197665	8.6	6.56	4.81	197205	12.64	8.14	7.01	460	orc-mcm2	197555	4.69	2.25e-06	r	AATATTCATGTTTAGTACTGAAAATTAAGAATA
ORCMCM2-39	3	223725	225575	20	224565	6.65	5.06	3.49	224565	5.52	4.39	3.63	0	orc-mcm2	224856	5.02	2.25e-06	f	TTTTTTTATGTTTTTCTTCGCGCGTCAACTTTC
MCM2-38	3	271685	273665	19	NA	NA	NA	NA	272785	9.53703	6.58721	5.12343	NA	mcm2	273027	4.47	1.35e-05	r	TTTTTTCAAATTTAGTTCTTCGTTGCCTACATT
ORCMCM2-41	3	314550	316545	21	316005	18.31	11.14	8.69	315925	0.51	6.45	4.47	80	telomere	315814	5.77	2.25e-06	f	TATTTTTATGTTTAGGTGATTTTAGTGGTGATT	ARS300_ACS_sequence_analysis
ORCMCM2-42	4	25	2123	22	1055	18.81	13.54	11.16	624	10.64	6.15	5.47	431	telomere	869	5.77	2.25e-06	r	TATTTTTATGTTTAGGTGATTTTAGTGGTGATT
MCM2-40-1	4	7598	11050	36	NA	NA	NA	NA	8474	9.25779	7.81333	6.3236	NA	mcm2	8582	3.37	7.86e-05	f	ACTATTTAAATTTTTATTTTTCGGTGTTATTTT
MCM2-41	4	13982	16999	32	NA	NA	NA	NA	15798	12.2342	7.72369	6.01305	NA	mcm2	15682	5.46	2.25e-06	r	ATTTTTTACGTTTTCTCCATATTTCGAATTGTT		16097	4.52	1.12e-05	r	TTTTTATATGTTTTGTTTGCTGTCGTCACAAGA		15624	3.45	6.74e-05	f	TTTTTTATTATTTTGATTGAAGAAGGAACAATT
MCM2-42	4	21257	22417	13	NA	NA	NA	NA	21786	7.4837	4.86502	3.14282	NA	mcm2	21762	3.41	6.97e-05	r	ATTTTTTATGCTTTGTTTTATGTAGCGATTTTA
ORCMCM2-43	4	44390	48176	44	46346	15.62	11.14	8.59	46426	13.18	11.33	8.05	80	orc-mcm2	46230	4.85	2.25e-06	r	AAATTTAATATTTTGGATGAAAAAAACCATTTT	HOARS_ACS	45946	3.34	8.09e-05	f	TGTATATAAATTTTGTTTTCTCTTAACTTTGTA
MCM2-44	4	100375	101355	10	NA	NA	NA	NA	100885	5.45585	5.03978	3.98664	NA	mcm2	101258	3.69	4.94e-05	r	AGTATAAATGTTTAGTTTTATCCTACATACATA
ORCMCM2-45	4	122895	124355	14	124035	4.49	3.4	2.51	124035	7.25	6.31	4.3	0	orc-mcm2	123795	4.37	1.35e-05	r	TTAATATATATTTAGTTACTTTTTCCCTCTAAT
ORCMCM2-46	4	211355	213505	23	212655	14.66	11.29	8.96	212285	9.85	7.19	5.47	370	orc-mcm2	212594	5.65	2.25e-06	r	TTTTTTTATATTTTGTTGTTGGTTTCAGGAAAA		212533	5.21	2.25e-06	f	TTTTTTTATTTTTTTTTGCAAAGCTCCCTTTTT
MCM2-47	4	235365	236485	13	NA	NA	NA	NA	236245	4.21604	4.40044	3.22465	NA	mcm2	236067	3.41	6.97e-05	r	CCTTTTTATATTTATTTTCAAATTTGTCAAAAA
ORCMCM2-48	4	315775	318095	26	316775	9.65	7.19	5.34	316855	11.86	9.56	7.48	80	orc-mcm2	316863	4.88	2.25e-06	f	TAATTTTAAATTTTGTTCTTTTCCTAAACAATT
ORCMCM2-49	4	328825	330495	17	329394	8.03	7.13	NA	329935	8.98	5.28	4.16	541	orc-mcm2	329672	4.27	1.35e-05	f	GGTGTTTATATTTAGGTAGGGCATAAGGATTTA
MCM2-48	4	350835	351955	13	NA	NA	NA	NA	351305	7.1222	3.7022	2.85154	NA	mcm2	351146	3.19	9.21e-05	f	AAATGTTATATTTTCTATAACATCTAACATTAC
ORCMCM2-51	4	434225	437915	34	435795	4.02	4.19	2.79	435355	8.33	5.91	4.48	440	orc-mcm2	435161	3.11	0.000101117	f	GAAATAAATATTTAGTTGAGAAAGTTTTGTTTA
MCM2-50	4	443320	444445	10	NA	NA	NA	NA	443885	4.86437	5.69813	3.44833	NA	mcm2	443741	4.21	2.02e-05	r	CATGTTAATGTTTTCTCTTTTGTTTTCTTGTTT		443620	3.1	0.000105612	f	TAAGTTTCCATTTTGGTTGATGTCTTAAGTATA
ORCMCM2-52	4	461475	464265	32	462785	17.77	15.52	13.45	462705	11.01	9.69	8.24	80	orc-mcm2	462606	5.12	2.25e-06	r	AGATTTTATGTTTAGATCTTTTATGCTTGCTTT	ARS1_ACS
ORCMCM2-53	4	482805	485250	27	484235	9.83	8.54	7.23	483795	11.25	9.66	7.76	440	orc-mcm2	484036	4.98	2.25e-06	r	TTTTTTTATATTTATGTAGCTTTTTGTATATTC
ORCMCM2-54	4	504905	506145	12	505815	9.81	5.81	4.07	505815	10.18	7.16	4.59	0	orc-mcm2	505519	5.66	2.25e-06	r	TTTTTTTATATTTTTGCCTATATTCTTCTTTTT		505426	3.3	8.31e-05	f	TTCTTTTATTTCTTGCTACTGGTGGTTTTTTTT		505702	3.09	0.000110106	f	TCATTCAATTTTTTGTCATAATATCTTCTCTTT
ORCMCM2-55	4	554415	556395	21	555035	9.11	7.12	5.58	555115	7.44	7.61	6.37	80	orc-mcm2	555399	4.89	2.25e-06	r	AAAGTTTATGTTTTTTCACTGGAGGCGTCATTT
ORCMCM2-56	4	566955	569185	22	567725	2.97	3.34	2.29	567725	5.6	7.68	6.95	0	orc-mcm2	567679	4.89	2.25e-06	r	TTTTTTTATGTTTTGAGCCTACACCTGTTGGTG		567582	4.87	2.25e-06	f	TTTTTTCACGTTTTGCCTTTTATATACCGATTA
ORCMCM2-57	4	628205	630545	26	628895	11.14	8.02	5.33	629695	8.41	6.4	5.4	800	orc-mcm2	628640	3.26	8.54e-05	f	CAGTTTTACATTTTTTTTTTTTCACTTTCACTT		629327	3.04	0.000121341	r	GAAATTAATGTTTAGCGATCTAATAGTGATCTT
ORCMCM2-58	4	638995	641225	21	640365	9.12	7.22	4.92	640285	11.68	8.21	5.56	80	orc-mcm2	640064	4.39	1.35e-05	r	TTTTTTAAAGTTTTGGTCGTTGAAAAAGGATTC		640104	3.15	9.66e-05	r	AGTATTTTCATTTACGATGTATGTAAGATTTTT
ORCMCM2-59	4	701935	704315	27	702745	17.5	14.34	11.73	702825	6.55	8.36	7.52	80	orc-mcm2	702926	5.25	2.25e-06	f	ATAATTAATGTTTTGGTCTGAATTTTTATTTTT		702388	3.06	0.000116847	f	TGTGTTTTCATTTTGGAAATGCCATTGATTTAT
MCM2-54	4	748195	749435	11	NA	NA	NA	NA	748835	10.278	6.2359	4.37596	NA	mcm2	748458	4.44	1.35e-05	f	TTAATTAATATTTTGTATCTAAAGTGTTCATAC		748543	3.93	3.37e-05	f	CTTGTTTTCATTTTGTTTTTATTATTAAATATT
ORCMCM2-60	4	751485	754945	32	753025	14.9	10.77	8.1	753025	8.69	6.77	4.81	0	orc-mcm2	753335	5.92	2.25e-06	r	TTTTTTTACATTTTGCTTCAAAATAATGACTTT
ORCMCM2-61	4	805665	808005	24	806265	17.48	11.29	8.02	806585	11.83	11.64	9.91	320	orc-mcm2	806101	3.18	9.21e-05	f	ATTTTTAATATTTAGCTGGGGTTGGGTAACAAG
MCM2-55	4	844585	845615	12	NA	NA	NA	NA	845095	6.64774	4.05023	3.40202	NA	mcm2	845112	3.62	5.39e-05	f	AGGTTTCATGTCTTGTCCTCTCGCGAATACTTT
MCM2-56	4	898255	899885	14	NA	NA	NA	NA	898865	9.33395	9.42456	7.02372	NA	mcm2	898830	3.73	4.49e-05	r	CATTTTTATGTTTTGATGAATGATTTTCCCCGT
ORCMCM2-62	4	912445	915850	36	913685	11.86	7.18	5.33	913685	8.11	5.29	3.77	0	orc-mcm2	913859	6.62	2.25e-06	f	TATTTTTATATTTTGTTTCTTGCGTGGAGTTTT
ORCMCM2-63	4	920775	922925	21	921925	5.09	3.65	2.89	922005	9.96	5.56	3.86	80	orc-mcm2	921835	4.33	1.35e-05	r	TTTGTTTATTTTTTTTTTTTTTTTTTTTGCTTA
ORCMCM2-64	4	1016200	1017350	10	1016750	6.94	3.35	1.92	1016550	12.79	6.99	4.21	200	orc-mcm2	1016849	5.95	2.25e-06	r	TTTGTTTACGTTTTGGAGGAAAACTAATTATTT
MCM2-60	4	1033050	1034850	17	NA	NA	NA	NA	1033700	5.10587	5.31443	4.45061	NA	mcm2	1033280	3.34	8.09e-05	r	TCATTTATTGTTTTGTTCAAGTTTTCAATACTT
ORCMCM2-65	4	1056700	1059100	25	1057400	7.32	6.41	5.12	1057500	5.42	4.63	4.23	100	orc-mcm2	1057890	5.25	2.25e-06	f	ATTTTTTATGTTTATTCCATATATACACTTATA
ORCMCM2-66	4	1109200	1110450	13	1109750	3.6	3.02	2.21	1109800	4.39	6.17	4.75	50	orc-mcm2	1110149	3.31	8.31e-05	r	ATTATTAATATTATTTTTTTTATATTTTTATTC
ORCMCM2-67	4	1158100	1159700	15	1159350	6.06	3.21	2	1159350	14.44	8.31	5.43	0	orc-mcm2	1159533	4.32	1.35e-05	r	TGATTTTATATTTTTAATGAACCCTTACGATTT
ORCMCM2-68	4	1165550	1166850	14	1166200	8.78	6.62	5.13	1166200	10.3	8.64	6.88	0	orc-mcm2	1166174	6.13	2.25e-06	r	TTTATTTACATTTTGTCGGAATATTATTTCTTC
ORCMCM2-69	4	1239600	1241950	24	1240750	8.98	8.43	7.35	1240700	8.77	8.89	7.15	50	orc-mcm2	1240921	4.11	2.47e-05	f	TTGATTTATATTTAGTCCAAATATTACAGAAAA
ORCMCM2-71	4	1301650	1303650	18	1302400	8.29	6.42	5.13	1302500	9.23	7.3	5.42	100	orc-mcm2	1302758	4.22	2.02e-05	r	CAAATATATATTTAGTTAATGAAAATGGAATTA
ORCMCM2-72	4	1352850	1354900	21	1353550	14.3	10.11	7.58	1353550	12.67	7.98	5.88	0	orc-mcm2	1353986	3.23	8.76e-05	r	ATATTTTCTTTTTTTTTGCTCTCAGAAGGTTTA
MCM2-64	4	1379200	1380750	14	NA	NA	NA	NA	1379650	6.71722	7.79433	5.61894	NA	mcm2	1380012	3.67	5.17e-05	r	CTTTTCTTTGTTTTGTTTTCGTATTTGAGTTTC
ORCMCM2-73	4	1403250	1405400	23	1404100	12.16	7.92	6.47	1404650	11.66	8.06	6.73	550	orc-mcm2	1404324	4.66	2.25e-06	f	TCTTTTTATATTTTGGAATGTTTTTGTGCTAAA
ORCMCM2-74	4	1445600	1448700	35	1447550	19.75	15.74	12.07	1447550	11.34	9.79	6.73	0	orc-mcm2	1447473	5.07	2.25e-06	f	AAATTTTATGTTTAGTTAGGTTTTACCTTGAAT
ORCMCM2-75	4	1461250	1463850	27	1462300	12.25	9.03	7.38	1462250	-0.24	5.45	4.73	50	orc-mcm2	1462049	3.93	3.37e-05	f	ATAATTTATGTTTAGCTCTTACTTTAATCCCAA
ORCMCM2-76	4	1485700	1488000	22	1486850	6.2	4.05	2.52	1486600	11.32	11.69	9.43	250	orc-mcm2	1487094	4.17	2.47e-05	r	GCTTTTTAAATTTAGTTTTTTTACTAGCTAATT
ORCMCM2-77	4	1501450	1504700	37	1502550	14.78	11.33	8.44	1502800	9.46	8.06	6.64	250	orc-mcm2	1502790	3.78	4.27e-05	r	TATAATTATGTTTTTGTGAGAAATTTTAGCTTT		1502963	3.04	0.000121341	f	TTTTTTAACTTTTATTTTCCTTGGCGTCAGATA
ORCMCM2-78	4	1522300	1526150	42	1524800	20.71	13.88	12.17	1524600	5.5	6.6	5.5	200	orc-mcm2	1524643	5.77	2.25e-06	f	TATTTTTATGTTTAGGTGATTTTGGTGGTGATT
ORCMCM2-79	4	1530850	1531800	11	1531800	7.12	NA	NA	1531600	13.54	NA	NA	200	telomere	1531896	5.95	2.25e-06	r	TTATTTTATGTTTACTTTTTATAGATTGTCTTT
ORCMCM2-80	5	25	1142	14	25	8.26	NA	NA	327	14.13	NA	NA	302	telomere	62	5.95	2.25e-06	f	TTATTTTATGTTTACTTTTTATAGATTGTCTTT
ORCMCM2-81	5	6029	7767	20	6671	12.86	13.63	10.63	6671	9.12	8.07	6.16	0	orc-mcm2	6438	5.77	2.25e-06	r	TATTTTTATGTTTAGGTGATTTTGATGGTGATT
ORCMCM2-82	5	10427	12927	25	11895	4.12	4	3.47	11742	12.28	8.97	7.97	153	orc-mcm2	11950	3.32	8.09e-05	r	GCAATATATATTTAGTTCTAAAATGCGCTACTA
ORCMCM2-83	5	58813	60551	19	59869	5.93	4.57	3.06	59789	6.48	5.33	4.3	80	orc-mcm2	59470	5.23	2.25e-06	r	AATATTTACATTTTGATACTGTCCATCAGATTT
ORCMCM2-85	5	92890	95076	23	93855	9.83	7.48	6.15	94088	10.74	7.59	5.35	233	orc-mcm2	94055	4.94	2.25e-06	f	CAAGTTTATATTTTGTTGCTAGCGTTACGGTTA		94150	3.15	9.66e-05	r	AATTTATATGTTTACTTTTTTTAGGCGCAGAGA
ORCMCM2-86	5	144025	146765	26	145645	7.18	6.57	5.22	145565	9.02	7.61	6.2	80	orc-mcm2	145714	3.19	9.21e-05	r	CAGTTTTTTGTTTAGTTTTTTAATCTGGATATT
ORCMCM2-87	5	172845	174825	21	173955	15.24	13.41	10.26	173845	10.05	8.91	6.36	110	orc-mcm2	173808	4.38	1.35e-05	r	TAATTTTATATTTTGCCTTGAAATTTAATCATG
MCM2-68	5	183825	184695	11	NA	NA	NA	NA	184345	5.16645	4.63322	3.52691	NA	mcm2	184318	3.19	9.21e-05	f	TTTATTTATATTAACCAAATTTTTCAGAACATC
ORCMCM2-88	5	211965	213155	13	212655	11.45	8.17	5.91	212655	13.57	10.84	8.45	0	orc-mcm2	212454	3.1	0.000105612	f	TAAAATTATGTTTAGGTAATGAAAAAATAGTAA
MCM2-70	5	255625	256955	15	NA	NA	NA	NA	256135	9.96547	5.57148	4.04857	NA	mcm2	256282	3.58	5.62e-05	r	TATATTAATGTTTTGTAACCTATATTGGGGCGA
ORCMCM2-89-1	5	275575	278875	37	NA	NA	NA	NA	276055	9.26	7.03	5.35	NA	mcm2	276362	5.03	2.25e-06	f	ATTATTTCTGTTTAGTTGATAAATTTTGATTTC
ORCMCM2-89-2	5	275575	278875	37	278055	7.66	4.29	3.65	277810	8.22	8.37	7.51	245	orc-mcm2	278177	4.43	1.35e-05	r	TCAATTAACATTTAGTCATCGACCGAAATATTT		277464	3.37	7.86e-05	r	AAATTTTGTATTTACTTGTGGTCTTTGGCATAT
ORCMCM2-90	5	286005	288945	32	287535	22.52	18.35	14.78	287655	9.68	10.1	7.72	120	orc-mcm2	287565	7.01	2.25e-06	f	TTTATTTATGTTTTGTTCCCAGCGGGCATCTTT
MCM2-74	5	301215	302385	11	NA	NA	NA	NA	301835	7.52157	5.53951	3.74096	NA	mcm2	301748	4.27	1.35e-05	f	CCTATATATGTTTACTAATTATTTTTCTACTTT		301677	4.19	2.25e-05	f	GTAATTTATATTTTCTTTTGTTTTCTCTGATAA		301987	3.21	8.76e-05	f	ATTATTTTTGTCTTCTAGTTTATAGTTGAATAT
MCM2-75	5	316045	317305	12	NA	NA	NA	NA	316585	10.1046	4.05405	2.93941	NA	mcm2	316627	3.81	3.82e-05	r	AGTTTTTATTTTTAGTTACGGCAAAATAAAGAT
ORCMCM2-91-1	5	351715	355345	35	353435	11.19	9.63	8.26	353725	9.1	6.86	5.12	290	orc-mcm2	353582	4.1	2.47e-05	f	AATATTTACTTTTTGGTGCGGAAATCTGTAATA
ORCMCM2-92	5	438545	439620	11	439155	8.92	7.1	4.56	439155	9.89	7.98	5.18	0	orc-mcm2	439102	5.28	2.25e-06	r	ATTTTTTAAGTTTTGCGCCTTTAGCTCATGTTT		438791	3.38	7.86e-05	f	ATAATTTACGTTAATTTACAAAGGGCATTCCTT
ORCMCM2-93	5	441895	444855	26	442345	4.47	4.11	2.69	442215	3.61	2.75	1.52	130	orc-mcm2	442500	3.69	4.94e-05	f	TTTTTTAACATTTTTTTGAACTAATTAACCGTC
ORCMCM2-94	5	498585	500265	20	499045	12.19	10.47	8.23	499045	11.7	9.15	7.49	0	orc-mcm2	498884	4.81	2.25e-06	f	CATATTTATGTTTAGTTTCCGAATGCTTTTGTA		499335	3.19	9.21e-05	r	TTGATATATGTTTTGATATATGGACGTGAAATG
MCM2-79	5	520435	521595	10	NA	NA	NA	NA	521145	11.2715	4.90063	3.39176	NA	mcm2	520936	3.54	5.62e-05	f	ATTTTTTTTATTTTTTTCTTTTCAATAAGGTAA
ORCMCM2-95	5	548935	550395	14	549465	7.61	6.16	4.77	549735	4.25	6.75	5.87	270	orc-mcm2	549585	4.55	8.99e-06	f	ATTATTAATATCTTGTTATGATTCTTTGTTTTA		549682	3.34	8.09e-05	r	TAATTTAATATTTTTTTTCCGAATTACAACAAT
ORCMCM2-96	5	568135	570965	34	569435	16.89	13.71	11.61	569355	9.16	8.64	6.17	80	orc-mcm2	569629	5.77	2.25e-06	f	TATTTTTATGTTTAGGTGATTTTAGTGGTGATT
ORCMCM2-97	5	575575	576815	14	576635	7.46	NA	NA	576415	11.97	NA	NA	220	telomere	576722	5.95	2.25e-06	r	TTATTTTATGTTTACTTTTTATAGATTGTCTTT
ORCMCM2-99-1	6	4266	9005	51	5530	15.07	14.05	12.76	5300	10.07	7.72	6.44	230	orc-mcm2	5495	5.77	2.25e-06	r	TATTTTTATGTTTAGGTGATTTTAGTGGTGATT
ORCMCM2-99-2	6	4266	9005	51	NA	NA	NA	NA	8266	8.07	9.8	7.21	NA	mcm2	8466	3.17	9.21e-05	r	TTTTTATCTATTTTCTGCGAATTTTCTTATGTC
MCM2-80	6	12096	13960	22	NA	NA	NA	NA	12998	6.81623	7.43515	6.03245	NA	mcm2	12822	4.52	1.12e-05	r	TTTTTATATGTTTTGTTTGCTGTCGTCGCAAGA
ORCMCM2-100-2	6	18364	22127	38	20938	11.31	8.82	6.55	20938	11.15	8.63	7.12	0	orc-mcm2	20850	3.32	8.09e-05	r	ATAATTAATATTTTCAATTTTTTACGATTTATA
ORCMCM2-101	6	31647	34439	29	33117	9.15	9.19	7.76	32706	6.68	8.28	6.97	411	orc-mcm2	32973	4.31	1.35e-05	r	AATTTATACGTTTAGTTTTAACATCATCACAAT	ARS602_ACS	32705	3.14	9.66e-05	f	CTAATTTCCATTTTTGAGTTTAGGCGGTGCTTT	ARS601_ACS
ORCMCM2-103	6	67443	69621	19	68557	4.55	3.13	2.35	69132	3.71	4.5	3.58	575	orc-mcm2	68856	4.59	4.49e-06	r	TAATTTCATATTTTGTATCAAAACTTTAAAATC	ARS603_ACS_B	68824	3.01	0.000130329	f	GATTTTAAAGTTTTGATACAAAATATGAAATTA	ARS603_ACS_B
MCM2-83	6	104150	105055	9	NA	NA	NA	NA	104435	5.29551	4.30361	2.7996	NA	mcm2	104574	3.42	6.97e-05	r	TTTATTTATTTTTTTTTTTTTTGCGTAATACAA
ORCMCM2-105	6	127725	129315	18	127885	4.92	3.39	2.09	128475	4.56	5.66	4.71	590	orc-mcm2	127861	3.91	3.82e-05	f	TCATTTTACGTTTTGTTACACAAATCCAATCGA	ARS604_ACS
ORCMCM2-106	6	134675	137585	31	136225	15.49	13.28	10.86	136135	8.34	8.75	7.2	90	orc-mcm2	136045	4.87	2.25e-06	r	ATTAATTACGTTTTGTTGCTAAAGGAAACTTTA	ARS605_ACS
ORCMCM2-107	6	167145	168735	16	168170	3.07	2.3	1.86	167815	5.51	6.54	5.59	355	orc-mcm2	167732	5.02	2.25e-06	r	TATATTTATATTTTCGTTTGCAATTTCGCAATT	ARS606_ACS
ORCMCM2-108	6	197805	200275	23	199515	13.14	11.1	8.67	199515	12.39	8.83	6.33	0	orc-mcm2	199401	5.01	2.25e-06	f	CTTGTTTATATTTAGTTACGTTGGGATCAAGTT	ARS607_ACS
MCM2-84	6	215695	217255	16	NA	NA	NA	NA	216755	6.46482	7.00287	5.30056	NA	mcm2	216469	3.83	3.82e-05	f	TTTTTTTACTTTTAGTTTTCTTCTATGCGCAAG	ARS608_ACS
ORCMCM2-109	6	255595	258310	32	256515	16.16	13.95	11.91	256675	12.74	11.34	8.78	160	orc-mcm2	256375	5.9	2.25e-06	r	TTTTTTTATGTTTTTTCCGGAATTGGCTAAATT	ARS609_ACS
ORCMCM2-110	6	267825	270055	21	269625	14.65	NA	NA	269625	12.08	NA	NA	0	telomere	269754	5.03	2.25e-06	f	CTTTTTTACGTTTAGCTGAGTTTAACGGTGATT		269172	3.4	7.19e-05	f	GTTTTTTATTTTTTGATCGATTTCCAAGATCAT
ORCMCM2-111	7	25	776	9	536	16.23	11.51	7.64	536	9.59	5.7	3.66	0	telomere	746	5.77	2.25e-06	r	TATTTTTATGTTTAGGTGATTTTAGTGGTGATT
ORCMCM2-112	7	6263	8787	28	6504	3.84	3.01	2.43	8057	6.05	5.31	3.62	1553	orc-mcm2	6065	3.3	8.31e-05	f	TTATTTTCTATTTTTATAATTGAAAATTTTATT		6651	3.66	5.39e-05	f	ATTGTATTTGTTTTGTTTTTTAGTGCTGGTATA
ORCMCM2-113	7	15329	19622	39	18282	13.79	6.76	6	17537	9.08	4.67	3.33	745	orc-mcm2	18594	3.9	3.82e-05	r	TCTATTAATATTTAGATCTAGCAAGTTTCTTTA		18126	3.25	8.76e-05	f	ATTTTCAACGTTTTCCAAAGAAATACTTTTTTT
MCM2-88	7	31982	34432	24	NA	NA	NA	NA	32704	12.1159	8.28509	6.54987	NA	mcm2	32880	3.71	4.94e-05	f	TGTATTATTGTTTTGTATTGTTTTTTCGTCATT
ORCMCM2-114	7	63387	64969	12	64651	12.41	8.23	4.48	64571	7.64	7.55	4.79	80	orc-mcm2	64459	5.32	2.25e-06	r	ATTTTTAATATTTTGTTTCTCGTTTTGCCTTAT
ORCMCM2-115-1	7	111735	115825	42	112005	7.58	6.33	4.32	112575	7.42	5.9	5.06	570	orc-mcm2	112128	4.06	2.7e-05	f	ATTTTATACGTTTATGTCTATTTCAATGCAATT		112243	3.45	6.74e-05	r	ATTTTTTCAGTTTTCGGACCATTTTTTGACATT		112454	3.37	7.86e-05	f	TTTTTATATATTTTTATTTGCCAAGTTAAAAAT
ORCMCM2-115-2	7	111735	115825	42	NA	NA	NA	NA	114705	3.12	6.2	4.83	NA	mcm2	114900	3.69	4.94e-05	r	AACTTTCAAGTTTTGTCACCAACATTTATATTT
MCM2-89	7	117025	118605	17	NA	NA	NA	NA	117955	5.35146	6.03699	5.41318	NA	mcm2	117693	3.76	4.27e-05	r	AAATATTATATTTTGGCTTCCACTTGCAGTCTT
MCM2-91	7	186585	188205	19	NA	NA	NA	NA	187115	5.6148	4.71707	3.5354	NA	mcm2	187391	3.45	6.74e-05	f	AGATTTTATATCTAGTCCGGAAAAAGAAGGAAA
ORCMCM2-117	7	203090	205830	24	205670	3.67	2.66	0.97	204315	11.37	6.16	4.47	1355	orc-mcm2	203977	4.38	1.35e-05	f	ATTTTTTATATTTATTAAAAGAATAAAAGTAAA
MCM2-94	7	240395	242125	18	NA	NA	NA	NA	241055	7.07934	9.34285	6.78053	NA	mcm2	241185	4.33	1.35e-05	f	ATAATTTAAGTTTTGCTTTGTTCGCCACCATTC
ORCMCM2-118	7	284845	287655	26	285755	10.64	8.63	5.28	285915	10.95	7.61	5.61	160	orc-mcm2	286009	5.41	2.25e-06	f	TTTATTTACTTTTAGTCCGTATACTTTTATTTT
ORCMCM2-119	7	352245	353635	15	352495	6.52	4.86	4	352865	5.2	7.23	6.05	370	orc-mcm2	352867	5.01	2.25e-06	r	TTTAATTACGTTTAGTTTTCCTACTGAAACTTT
MCM2-97	7	387465	389765	26	NA	NA	NA	NA	389115	10.3704	7.16186	5.94721	NA	mcm2	389283	3.78	4.27e-05	f	TGTGTTTACATTTTCATTGTGCAGTCTATCATT
ORCMCM2-120-1	7	420235	423540	35	421155	14.88	11.8	9.38	421295	3.54	8.09	6.66	140	orc-mcm2	421455	3.24	8.76e-05	r	TTCTTTTACATTTATATTGATTAGCTTACGATT		421286	3.05	0.000119094	r	TAAATTATTGTTTAGTTTTGATTAGCTTTACTT
ORCMCM2-121	7	484165	485655	13	485275	15.09	14.86	9.25	485015	11.71	9.52	6.25	260	orc-mcm2	485116	6.2	2.25e-06	r	TTTATTTATGTTTTGCCGTAAGATCGATACTTT		485614	3.1	0.000105612	r	ATTATTTAATTTTTCGTTAAGCCTGCAATTTAT		484964	3.01	0.000130329	r	CAAATATTTATTTTGTATTATTCATGCTTGATT
MCM2-100	7	567845	568755	8	NA	NA	NA	NA	568485	8.5336	4.88886	3.17789	NA	mcm2	568665	4.41	1.35e-05	r	AGTATTTATATTTAGCCCCTCCTCAGTCTTTTG		568158	3.09	0.000110106	f	AATTTTAACATTATGTAATCTACAGGATAAGTA
ORCMCM2-123	7	574315	577745	36	575085	8.4	4.01	2.23	576945	8.35	6.66	5.67	1860	orc-mcm2	574704	5.35	2.25e-06	f	AGTATTTATGTTTTGTCATTCTTTTCTACATAA
MCM2-105	7	652705	655045	25	NA	NA	NA	NA	654075	9.57671	7.87403	6.83831	NA	mcm2	653853	5.27	2.25e-06	r	TTCTTTTATGTTTTGATAGACAAAGGTTTTTTT
ORCMCM2-124	7	659095	661975	27	660215	2.07	7.52	5.97	660215	0.47	4.59	3.23	0	orc-mcm2	660005	5.56	2.25e-06	r	ATATTTTATGTTTACTTATGTTAACCTGCATTA
ORCMCM2-125	7	714275	715935	16	715475	1.15	3.23	2.53	715475	2.04	3.83	3.27	0	orc-mcm2	715318	6.13	2.25e-06	f	TTTGTTTATATTTTGTTTCTATAATAATGTATT
ORCMCM2-129	7	887165	889585	24	888135	13.87	8.12	6.23	888530	10.47	8.09	5.57	395	orc-mcm2	888417	4.63	4.49e-06	f	TATTTTAATATTTTGTTCTTTAGTTTTAAAAAT		888511	3.87	3.82e-05	r	AATTTTTCTTTTTTGTTTATGTTTTATTTCCTT
ORCMCM2-130	7	977205	978745	16	977715	7.4	6.41	4.68	977715	9.29	8.34	5.76	0	orc-mcm2	977902	4.59	4.49e-06	r	TTTTTTTATATTTTTCCATCTTTTGATGTAATA
ORCMCM2-131	7	998645	1000200	16	998995	5.14	3.81	2.74	999605	2.68	3.43	2.95	610	orc-mcm2	999506	4.25	1.57e-05	f	AAAGTTCATGTTTTGTTATTTCTTTCTCACATA		999472	3.22	8.76e-05	f	CTTTTTTACTTTTTGGGCTACATTATTCTTGAA
ORCMCM2-132	7	1001000	1003050	24	1001900	3.4	3.33	2.91	1002200	5.08	3.94	3.48	300	orc-mcm2	1002377	3.28	8.31e-05	f	ATTTTTCATTTTATGTTAAAACAATTTCAGGTT
ORCMCM2-133	7	1062000	1064850	31	1063950	4.96	3.97	3.27	1063900	11.31	7.35	5.53	50	orc-mcm2	1063585	4.04	2.7e-05	r	TTTTTTTATATCTTGAAATGATAGTTGCCTTGT		1063506	3.79	3.82e-05	f	AATGTTCATATTTAGTCAAGTTCTTAATGAAAT
MCM2-112	7	1073300	1074350	10	NA	NA	NA	NA	1074000	6.07767	4.39073	2.85632	NA	mcm2	1073884	3.11	0.000101	r	TATATATACATTTTTTATTTTTCTGTAAAACAT
ORCMCM2-134-1	7	1079700	1085000	59	1080500	2.29	2.84	2.01	1081500	5.46	4.34	2.57	1000	orc-mcm2	1080313	3.26	8.54e-05	r	ATTGTATTTGTTTTGTTTTTTAGTGCTGATGTA		1081570	3.97	3.15e-05	r	AATTTATATATTTTGTAGTTTGTCAGCTGCGAA
ORCMCM2-134-2	7	1079700	1085000	59	1083950	19.02	12.53	10.37	1083500	5.46	4.34	4.93	450	orc-mcm2	1083676	6.12	2.25e-06	f	TATTTTTATGTTTAGGTGATTTTGATGATATTT
ORCMCM2-135	7	1089550	1090900	15	1090900	7.52	NA	NA	1090500	11.14	NA	NA	400	telomere	1090799	5.95	2.25e-06	r	TTATTTTATGTTTACTTTTTATAGATTGTCTTT
ORCMCM2-136	8	25	1243	15	287	8.32	NA	NA	287	16.22	NA	NA	0	telomere	243	5.95	2.25e-06	f	TTATTTTATGTTTACTTTTTATAGGTTGTCTTT
ORCMCM2-137-1	8	4841	9659	47	5695	17.19	13.15	11.97	5615	8.93	7.85	7.1	80	orc-mcm2	5469	5.77	2.25e-06	r	TATTTTTATGTTTAGGTGATTTTAGTGGTGATT
ORCMCM2-137-2	8	4841	9659	47	7336	4.62	6.39	5.45	7256	4.34	4.36	3.58	80	orc-mcm2	7755	5.59	2.25e-06	r	TATTTTTATATTTAGGTGATTTTAGTGGTTATT
ORCMCM2-138	8	45115	47110	21	45669	7.98	7.46	5.49	45669	8.58	7.86	5.77	0	orc-mcm2	45794	4.13	2.47e-05	r	AAAGTTAATATTTAGTACCGATACTATACATTA
ORCMCM2-139	8	62686	65393	26	64042	12.21	8.58	5.77	64042	9.84	6.06	4.14	0	orc-mcm2	64366	3.29	8.31e-05	r	TATATTTATTTTAAGAAGCCGTCAGTTTCCTTT		64118	3.22	8.76e-05	f	TTGTTTTATATTTTTTCCGCAATCCCTCCAAAG
MCM2-118-1	8	212455	216205	26	NA	NA	NA	NA	213135	8.67093	7.9103	5.28767	NA	mcm2	213553	3.47	6.29e-05	f	ATAATTTCTATTTTTTTTAAAATTTCCAAAATC
MCM2-118-2	8	212455	216205	26	NA	NA	NA	NA	215135	8.5391	8.0214	5.15829	NA	mcm2	215551	3.47	6.29e-05	f	ATAATTTCTATTTTTTTTAAAATTTCCAAAATC
ORCMCM2-143	8	243995	247385	34	245465	8.07	7.81	6.52	245915	5.71	5.56	3.96	450	orc-mcm2	245821	3.03	0.000125835	r	TTTTTTCAAGTTTTGCAACTAATCATAAAATAG
MCM2-120	8	380155	382155	20	NA	NA	NA	NA	381015	12.3657	10.3572	7.35989	NA	mcm2	380992	4.62	4.49e-06	f	CTATTTTATATTTACTAGCCGATCACTACTTAT
ORCMCM2-146	8	391705	393175	11	392685	2.32	3.5	2.54	392400	10.98	6.99	4.57	285	orc-mcm2	392250	5.33	2.25e-06	r	ACTTTTCATGTTTTGTTGTAGAGAGCCCATTTA
ORCMCM2-147	8	446395	448355	21	447555	15.63	12.33	10.13	447555	9.44	8.41	6.43	0	orc-mcm2	447794	5.9	2.25e-06	r	TATGTTTATGTTTTGTGAGTAAAGTCAAGAATT
ORCMCM2-149	8	501025	502740	15	502255	9.12	5.96	2.94	502255	12.82	7.19	4.73	0	orc-mcm2	501949	4.54	1.12e-05	r	CGTTTATACATTTTGTTTCTTTTTACCAATATT
MCM2-124	8	519480	521605	24	NA	NA	NA	NA	520710	9.351	8.32132	6.49512	NA	mcm2	520396	4.12	2.47e-05	r	TATTTTAATATTTATTAGCATTTGGGAAATATT
ORCMCM2-151	8	534755	537515	25	535035	5.03	3.16	1.84	535735	7.45	6.73	5.3	700	orc-mcm2	535638	4.26	1.35e-05	r	CATTTTAATATTTAGTTGGGAATGCAGCCATAT		535278	4.06	2.7e-05	r	TTTTTTAATTTTTAGTCTATTTGATGACGGCTA		536104	3.74	4.27e-05	f	CTAATTTTTATTTTGAAATTGATATTATTCTTT
ORCMCM2-152	8	550165	551315	12	551025	2	2.27	1.65	550905	11.92	8.23	6.45	120	orc-mcm2	550649	3.78	4.27e-05	r	TAAATCTACGTTTAGTATAAGAAAATTGTATTG
ORCMCM2-153-1	8	552265	557845	60	553375	6.36	4.84	3.63	553765	10.74	7.23	6.22	390	orc-mcm2	554078	4.52	1.12e-05	r	TTTTTTTATTTTTTCGTTTTTATTTTTCCGCTT		553901	3.29	8.31e-05	r	CATTTATATATTATGTGTCACTATATCATCCTA
ORCMCM2-153-2	8	552265	557845	60	556405	14.51	11.92	9.11	556405	8.68	6.65	5.31	0	orc-mcm2	556139	5.41	2.25e-06	f	AATTTTTACGTTTAGGTGATTTTGGTGGTGATT
ORCMCM2-154	8	561015	562585	18	562155	8.36	NA	NA	562025	4.51	8.6	6.7	130	telomere	562248	5.95	2.25e-06	r	TTATTTTATGTTTACTTTTTATAGATTGTCTTT
ORCMCM2-155	9	25	2398	30	345	8.66	NA	NA	345	13.8	NA	NA	0	telomere	285	5.95	2.25e-06	f	TTATTTTATGTTTACTTTTTATAGACTGTCTTT
ORCMCM2-156	9	6796	9746	27	7793	17.31	16.87	13.18	7793	9.96	9.08	6.65	0	orc-mcm2	7749	5.77	2.25e-06	r	TATTTTTATGTTTAGGTGATTTTGGTGGTGATT
MCM2-125-1	9	15903	19064	36	NA	NA	NA	NA	16786	11.2619	8.05285	6.61073	NA	mcm2	16483	3.15	9.66e-05	f	TTTTTTTATTTTTATGTATGAGAACTGCCGAAA
ORCMCM2-157	9	32511	34857	24	33378	10.74	11.66	9.44	33378	10.48	8.76	6.79	0	orc-mcm2	33484	3.65	5.39e-05	r	TAAATTAACATTTATTAATAAATAGGTGTATTT
MCM2-128	9	79788	81342	15	NA	NA	NA	NA	80592	10.1089	7.75663	5.65993	NA	mcm2	80357	3.59	5.62e-05	f	TTTTTTTTTATTTTTTATATTATGGAAGAAAAT
ORCMCM2-159	9	105200	106705	14	106295	3.68	3.27	2.17	106215	5.63	6.05	4.66	80	orc-mcm2	105967	5.4	2.25e-06	r	ATTATTCATGTTTTCTTTTAATTATCGAGCTTT
ORCMCM2-160	9	135525	136975	13	135895	4.55	2.92	1.8	136085	8.2	5.26	3.87	190	orc-mcm2	135949	4.21	2.02e-05	f	TGTTTTTACGTTTTTGAGTGCTATAACTTCATC		136288	3.73	4.49e-05	r	GCAGTTTATGTTTTGTTTACTTGGACAGCCAAA
MCM2-129	9	162270	163575	13	NA	NA	NA	NA	162885	8.14793	5.1444	3.62759	NA	mcm2	163132	4.72	2.25e-06	r	TTTGTTTATATTTTTCTATAACTGTTTTCCTTT
ORCMCM2-161	9	174565	177125	28	175535	8.44	6.69	5.84	175895	12.37	9.8	8.55	360	orc-mcm2	175170	4.51	1.35e-05	f	ATGTTTTATGTTTTGTCTGGAAAAACATATAGT
ORCMCM2-163	9	213875	215775	21	214675	5.86	5.02	4.55	214990	14.18	9.97	7.99	315	orc-mcm2	214732	5.6	2.25e-06	f	TTAATTTATGTTTTGTAAAGAATAAAATGAGTA
MCM2-130	9	224945	227295	23	NA	NA	NA	NA	225615	10.3922	7.35699	5.52121	NA	mcm2	225874	3.35	8.09e-05	f	ATGTTTTGCATTTTGTTATATACCGCATAACTC
ORCMCM2-164-1	9	244105	249175	54	245605	16.61	12.43	7.58	245605	7.49	4.87	3.08	0	orc-mcm2	245880	5.94	2.25e-06	r	TTTTTTAATGTTTTGTCCTTATAACGCGACTTA
ORCMCM2-164-2	9	244105	249175	54	247995	18.14	15.77	13.9	248075	10.59	10.1	7.74	80	orc-mcm2	247752	5.7	2.25e-06	r	TTTTTTAATGTTTTGTCGTCACAACGCGACCTT
ORCMCM2-165-2	9	308195	311475	36	310995	8.65	6.98	5.12	310995	6.29	6.23	5.37	0	orc-mcm2	310756	4.8	2.25e-06	r	AAATTTTATGTTATGGCCAAAAAAAGAAAGTTT
ORCMCM2-167	9	340105	343235	33	342095	12.32	11.17	8.56	341815	9.76	6.16	4.42	280	orc-mcm2	341634	4.39	1.35e-05	r	GTTTTTTATATTTTTTAATTATACAATTGTAAT		342029	3.82	3.82e-05	r	TTTTTTAATGTTTAGCTTTCAAAAAAGCTAAAA
ORCMCM2-168-1	9	356405	359495	32	357185	9.65	5.67	4.06	357375	5.41	6.86	6.03	190	orc-mcm2	357222	4.94	2.25e-06	f	AATTTTTATATTTTGTTGCTTCAAAAACAGTGC		357313	4.1	2.47e-05	r	ACATTATATTTTTAGTATCAACTTATTTTCTTT
ORCMCM2-168-2	9	356405	359495	32	NA	NA	NA	NA	358875	7.47	6.1	4.59	NA	mcm2	358721	3.21	8.76e-05	f	TCTTTTTGCATTTTTTGGTTCATTCCGCTAATC
ORCMCM2-170	9	410965	413380	25	412075	9.9	11.07	8.93	412075	9	8.46	6.29	0	orc-mcm2	412001	4.25	1.57e-05	r	AATTTTAATGTTTTGTCGTGAAGAAGAAGAAGT
ORCMCM2-171	9	431785	434255	28	434095	4.48	3.2	2.3	432665	7.46	7.68	5.87	1430	orc-mcm2	433926	4.01	2.92e-05	r	ATTATATTTGTTTTGTTTTTTAGTGCTGATATA		434407	3.81	3.82e-05	r	TTAATATATGTTTATATGTAATCAGCTGTATTT		434358	3.14	9.66e-05	r	TTATTTCATTTTTTCGTTACTTTCAATGTCTAT
ORCMCM2-172	9	437555	439845	26	439355	18.53	NA	NA	439355	10.14	NA	NA	0	telomere	439100	5.77	2.25e-06	f	TATTTTTATGTTTAGGTGATTTTAGTGGTAATT
ORCMCM2-173	10	25	2381	29	312	10.63	NA	NA	312	18.31	NA	NA	0	telomere	268	5.95	2.25e-06	f	TTATTTTATGTTTACTTTTTATAGACTGTCTTT
ORCMCM2-174	10	6470	9729	30	7776	15.83	16.81	13.43	7776	10.87	9.57	7.25	0	orc-mcm2	7732	5.77	2.25e-06	r	TATTTTTATGTTTAGGTGATTTTGGTGGTGATT	Our_Verification
MCM2-133-1	10	15779	19046	37	NA	NA	NA	NA	16769	11.3445	8.01147	7.03091	NA	mcm2	16466	3.15	9.66e-05	f	TTTTTTTATTTTTATGTATGAGAACTGCCGAAA
ORCMCM2-175	10	23258	25477	24	23674	7.38	6	4.37	23594	11.9	9.41	6.52	80	orc-mcm2	23920	3.9	3.82e-05	f	AAATTTTTAGTTTTGTTATAATAAACGACTTTT		23819	3.42	6.97e-05	f	CTTTTTAAAATTTTGTTTATACTCAATTTCGTC
ORCMCM2-176	10	66736	68872	24	67465	9.77	6.33	5.6	67859	8.06	6.08	4.9	394	orc-mcm2	67663	3.79	3.82e-05	f	AAATTATATGTTTTTGTCCTGGGCGCGACATTC		67831	3.49	5.62e-05	r	TTTTTTTCTGTTTTTCTTCCTATCTTGTATTTG
ORCMCM2-177	10	98352	100955	29	99941	10.15	7.94	5.76	99264	7.54	6.11	4.6	677	orc-mcm2	99618	7.01	2.25e-06	r	TTTATTTATGTTTTGTTTAACTGACGGTGTTTT		99492	4.27	1.35e-05	f	TTTTTTAATTTTTTTTTTTTAATTTTTTTTTTT		99751	3.49	5.62e-05	r	TGGTATTATATTTTGGCCATATTCACTGCCTTT		99667	3.08	0.000112353	r	ATCATTTAAATTTTGATTTGACACTTTGATTTG
ORCMCM2-178	10	111895	116320	47	113335	8.36	7.13	6.27	113335	8.81	6.57	4.88	0	orc-mcm2	113663	4.15	2.47e-05	f	TTTTTTTACTTTTACCATTTTCTGTAAGAATTT	testregion_shifted	113745	3.63	5.39e-05	r	TAAATATATATTTAGTTATGGAAATTCAATAAA	Our_verification
MCM2-135	10	160725	162685	20	NA	NA	NA	NA	161785	9.04009	9.19103	7.3694	NA	mcm2	161660	5.14	2.25e-06	f	TATATCTATGTTTAGTATACCCAAAGGGTATTT	Our_Verification
ORCMCM2-180	10	204280	205355	13	204755	15.47	13.44	9.38	204755	9.82	6.33	4.63	0	orc-mcm2	204869	4.43	1.35e-05	f	TTTTTTTATTTTTTTTGGCTCATCTACGTAATC		204910	3.26	8.54e-05	f	TTTTATTAAATTTTGAAGCTATGAGTTTCTTTC
MCM2-137	10	227635	229405	15	NA	NA	NA	NA	229085	5.17061	4.1111	2.90832	NA	mcm2	228795	3.67	5.17e-05	r	AATATTTATATTTATGTACAGTTTTACATTGTA
MCM2-138	10	248405	250395	21	NA	NA	NA	NA	249175	8.93388	8.33666	7.25015	NA	mcm2	248898	4.1	2.47e-05	r	ACTTTTTAAGTTTAGCGGAACAAAACTAACATT
ORCMCM2-181	10	335845	339105	36	337590	12.13	9.38	6.7	337590	10.42	7.98	5.25	0	orc-mcm2	337268	5.41	2.25e-06	f	TTTTTTTATGTTTAGCTAAGTAAAAGCAGCTTG	Our_Verification
ORCMCM2-184	10	415515	418595	29	417940	6.16	4.29	3.77	417495	7.73	7.24	4.91	445	orc-mcm2	417311	6.35	2.25e-06	r	ATTTTTTATATTTAGTTTACTTTCCAGTCAATT
ORCMCM2-185	10	441035	444475	36	443045	11.79	10.16	8.58	442365	8.19	5.97	4.74	680	orc-mcm2	442645	5.73	2.25e-06	r	TAAATTTATATTTTGTTCGTAAAAAGAAAAATT
ORCMCM2-187	10	539670	541745	20	540355	7.84	6.92	4.73	540355	9.98	8.8	5.8	0	orc-mcm2	540522	5.3	2.25e-06	f	AATTTTTACATTTAGTAATATCTAATAACATAT	Our_Verification
MCM2-145	10	608675	610065	14	NA	NA	NA	NA	609355	10.9466	6.02592	4.28822	NA	mcm2	609675	3.01	0.000130329	r	CTTTGTTATGTTATCTTACGGCTAAAACTAATA
ORCMCM2-188	10	612235	613645	15	612725	8.39	7.81	5.64	613185	11.26	6.51	5.26	460	orc-mcm2	612993	3.36	7.86e-05	r	TTTTTTTATCTTTAGTTGCCTAAATACTATTTA	Our_Verification
MCM2-146	10	643815	644765	8	NA	NA	NA	NA	644155	12.3538	8.25362	4.9304	NA	mcm2	644324	3.87	3.82e-05	f	ATTGTTCAAGTTTTGTATTGATTTTAAGTAATC
MCM2-147	10	653440	655430	20	NA	NA	NA	NA	654385	12.1138	6.11351	5.92694	NA	mcm2	654465	6.13	2.25e-06	r	TTTATTTACATTTTGGTCATTTGAAAATACTTT
ORCMCM2-189	10	683165	684845	18	683705	14.16	11.03	7.06	683785	5.63	6.1	4.27	80	orc-mcm2	683736	4.23	1.8e-05	f	ATTTTTCGTATTTAGTGATTATAATACTTATTA
MCM2-150	10	728515	731275	30	NA	NA	NA	NA	729820	9.37603	8.09258	7.43752	NA	mcm2	730033	5.46	2.25e-06	f	ATTTTTTACGTTTTCTCCATATTTCGAATTGTT		729618	4.52	1.12e-05	f	TTTTTATATGTTTTGTTTGCTGTCGTCACAAGA		730091	3.45	6.74e-05	r	TTTTTTATTATTTTGATTGAAGAAGGAACAATT
MCM2-151-2	10	734370	738265	40	NA	NA	NA	NA	737435	6.29535	7.49492	5.90059	NA	mcm2	737133	3.37	7.86e-05	r	ACTATTTAAATTTTTATTTTTCGGTGTTATTTT
ORCMCM2-191	10	743975	745615	17	745025	13.81	13.07	11.62	745105	11.17	6.2	5.18	80	telomere	744852	5.77	2.25e-06	f	TATTTTTATGTTTAGGTGATTTTAGTGGTGATT
ORCMCM2-192	11	25	2744	29	617	18.73	14.78	11.5	617	9.82	7.68	5.84	0	telomere	773	5.77	2.25e-06	r	TATTTTTATGTTTAGGTAATTTTAGTGGTGATT
ORCMCM2-193	11	54723	56958	25	56092	14.55	10.92	8.24	56092	13.79	10.04	7.52	0	orc-mcm2	55868	3.61	5.39e-05	r	TTCATTAATGTTTAGTTCCGAGCGTGACGTTAC
ORCMCM2-194	11	97188	99500	26	98246	10.15	8.17	5.93	98760	11.09	9.01	7.57	514	orc-mcm2	98389	5.17	2.25e-06	f	TTTTTTTATGTTTAGTGTATATTTGCTAGAAAG		98355	5.03	2.25e-06	f	TTTTTTTATATTTTTTTTACAATTTTTTATAAT
MCM2-158	11	195955	196855	10	NA	NA	NA	NA	196365	6.66087	4.66219	3.15697	NA	mcm2	196218	5.25	2.25e-06	r	TTTTTTCATTTTTTGTTTGTATTTTCCCGTTTT
ORCMCM2-197	11	212415	214545	23	213530	9.8	10.94	9.22	213365	7.51	7.08	5.97	165	orc-mcm2	213313	4.67	2.25e-06	r	TTTTTAAATATTTAGTTATTGAATGATTAAATT
MCM2-160	11	235295	236575	14	NA	NA	NA	NA	235965	9.7476	8.25028	5.84577	NA	mcm2	235998	3.09	0.000110106	f	CTGATTTAAGTTTAGTGTCAGAATGCAAGCGTA
MCM2-161	11	301465	303015	16	NA	NA	NA	NA	302495	6.31508	7.20501	5.4883	NA	mcm2	302281	3.3	8.31e-05	f	TATTTAAATGTTTAGGTTGATATATTGGTAATG
ORCMCM2-200	11	328025	330265	25	329825	2.48	4.67	3.87	329115	6.02	5.05	3.98	710	orc-mcm2	329504	5.58	2.25e-06	r	TTTTTTTATGTTTTTTTACGTTTTGAGATCATA
ORCMCM2-201	11	387535	389395	21	388335	10.22	8.43	6.48	388915	5.01	6.02	4.7	580	orc-mcm2	388667	4.64	4.49e-06	f	CTTGTTTATGTTTATTTGTAAAATTACATTATT		388749	3.02	0.000128082	r	CTAGTTTTTATTTATTTCAGAAATTCAAGTTTT
ORCMCM2-203	11	446725	449355	25	448245	8.92	8.87	6.05	447875	8.49	6.57	4.33	370	orc-mcm2	447842	5.28	2.25e-06	r	CCTTTTTATGTTTTGTTCTTGATTTTAATACTA
ORCMCM2-204	11	456095	458435	20	456925	5.38	3.84	2.44	457085	0.25	7.68	5.8	160	orc-mcm2	457189	3.9	3.82e-05	r	GTTTTTATCGTTTTGTTTATGCTTCGATATTTT
ORCMCM2-205	11	462035	463695	19	462755	14.81	14.97	11.81	462675	5.53	5.65	4.3	80	orc-mcm2	462651	3.66	5.39e-05	r	GCTTTTAATGTTTAGGTAGTTACAGACCTTTTG
ORCMCM2-206	11	514910	517805	28	516285	8.55	6.36	5.55	516955	2.27	5.18	3.46	670	orc-mcm2	516685	5.86	2.25e-06	f	TTTTTTTACTTTTTGTTATTTTATTTATGTTTT
MCM2-166	11	528845	531475	29	NA	NA	NA	NA	529755	5.39972	4.44181	3.96744	NA	mcm2	530018	3.02	0.000128082	r	AGCTTTCATATCTTGTAAACGATCAATTTGTTC
ORCMCM2-208	11	580755	583285	27	581995	12.77	11.39	10.34	581365	4.67	7.26	5.59	630	orc-mcm2	581538	5.43	2.25e-06	f	TTTTTTTACATTTAGTTTCATTATTATGCAAAT
ORCMCM2-209	11	611365	613025	17	611735	7.2	5.51	4.15	611735	10.71	6.78	5.28	0	orc-mcm2	612054	5.16	2.25e-06	r	TTTTTTTATGTTTTTGGCTCCTAGAGGTGAATA
MCM2-167	11	632005	634375	23	NA	NA	NA	NA	633595	7.38735	8.35392	7.24528	NA	mcm2	633773	4.34	1.35e-05	r	TCGATTTACGTTTTGTTCAAAAAAATGTATTTG
ORCMCM2-210	11	641125	643775	26	642055	13.2	10.55	9.37	642685	3.83	6.78	5.27	630	orc-mcm2	642421	5.08	2.25e-06	f	TGATTTTATATTTAGTTGGCGAACTAGCTCATC		641764	3.96	3.15e-05	f	CTTATTTAAATTTTGTAAACAAATAAAGAAAAA		642311	3.41	6.97e-05	f	TAAATATATATTATGTAGGACTTAGTAGAATAT
ORCMCM2-211-2	11	658280	666415	89	664385	5.68	5.56	4.53	664485	7.34	6.42	5.31	100	orc-mcm2	664715	3.55	5.62e-05	r	CATTTTAATATTTTTTTCAATATTCTTATATTG
ORCMCM2-211-3	11	658280	666415	89	665765	18.9	14.26	10.91	665765	10.94	7.8	6.55	0	telomere	665577	5.77	2.25e-06	f	TATTTTTATGTTTAGGTGATTTTGGTGGTGATT
ORCMCM2-212	12	25	2075	25	105	8.17	NA	NA	345	14.66	NA	NA	240	telomere	281	5.95	2.25e-06	f	TTATTTTATGTTTACTTTTTATAGATTGTCTTT
ORCMCM2-213	12	5109	7991	34	6103	5.84	6.74	4.87	6103	12.34	12.61	9.05	0	orc-mcm2	5918	5.95	2.25e-06	f	TTATTTTATGTTTACTTTTTATAGATTGTCTTT
ORCMCM2-214	12	10644	13969	38	12196	14.98	15.93	14.4	12105	7.56	9.02	7.58	91	orc-mcm2	12050	5.7	2.25e-06	r	AATTTTTATGTTTAGGTGATTTTGGTGGTGATT
ORCMCM2-216	12	51241	52927	16	52218	2.74	2.27	1.43	52298	15.39	8.1	5.2	80	orc-mcm2	52751	4.01	2.92e-05	r	TGTTTTTATATTTACATGCCTGTAGTTAATTAT		52125	3.59	5.62e-05	r	TATTTTCATATTTAGTTGGTTAGGTTATGAAGA
ORCMCM2-217-1	12	90126	97329	73	91204	6.11	6.48	3.98	91439	7.22	4.88	3.49	235	orc-mcm2	91466	4.17	2.47e-05	f	CATTTTAACGTTTAGTTCATCTTGCTGTGAATA		91515	3.07	0.000116847	r	ATTGTTTACTTTTAGATTATTCACAGCAAGATG
MCM2-170	12	139295	140445	8	NA	NA	NA	NA	139885	10.0569	7.21232	4.08797	NA	mcm2	140285	4.33	1.35e-05	f	ATTTTTTATTTTTTTCTTAGCAAAACAAACTTT
MCM2-171	12	155810	157685	21	NA	NA	NA	NA	156665	10.887	7.60675	6.48388	NA	mcm2	156700	4.18	2.25e-05	f	TGATTTTACTTTTTGGAAGGGCTTTGGACAATT
ORCMCM2-218	12	197915	199415	17	199175	3.57	3.1	2.11	198155	5.05	4.39	3.11	1020	orc-mcm2	198347	3.89	3.82e-05	r	AATATTAATGTTTTCTTACTGTTTAATGCGATG
ORCMCM2-219-1	12	230735	234015	39	231065	6.68	5.23	3.17	231225	10.53	8.58	6.25	160	orc-mcm2	231250	4.09	2.47e-05	f	TTTGTTTATATTTTTGTTCAAAAAATGAGTTAA
ORCMCM2-220-1	12	242695	246030	34	243175	7.8	6.2	4.77	243780	6.27	4.68	3.52	605	orc-mcm2	243727	5.06	2.25e-06	f	TAAATTAATGTTTAGTTCTGATATTTCATTTTT		243589	3.04	0.000121341	r	ATATTATAATTTTTGAATTTGGTTAAAAATTTT
ORCMCM2-222	12	342445	344715	25	342665	3.79	2.76	1.83	344335	8.94	7.25	4.98	1670	orc-mcm2	342698	4.63	4.49e-06	r	GTATTTTACGTCTTGTTTCTCAAAGTTTGGATT
MCM2-174	12	372035	373915	18	NA	NA	NA	NA	373290	4.91092	6.64425	4.80001	NA	mcm2	373329	6.03	2.25e-06	r	TTTTTTTATATTTTCTCCGTATTTATGAAAATT		373550	3.68	4.94e-05	f	ATTTTTTGTATTTATGCTCTCATTCATTAATTC
ORCMCM2-223	12	411005	413705	29	412225	4.61	3.57	3.12	412915	2.93	4.72	3.65	690	orc-mcm2	412854	4.25	1.57e-05	r	ATGTTTTTTGTTTTGTTGTAGTATTCGAGCATT
ORCMCM2-224	12	449475	451615	19	450365	16.36	13.08	9.69	450445	8.51	8.08	5.6	80	orc-mcm2	450506	4.64	4.49e-06	f	CGTTTTTATGTTTATTCGCTAAAACCCTTCTTA		450661	3.79	3.82e-05	r	TTTTTTTATATCTTGCTTATAAAGCAGAAGGTG
ORCMCM2-225	12	457095	460755	41	459205	10.75	10.8	9.99	458995	10.72	10.6	9.15	210	orc-mcm2	459092	6.59	2.25e-06	r	ATTGTTTATGTTTTGTGTGATGATTTTACATTT		458996	4.13	2.47e-05	f	CTATTCTATGTTTTCTTACTCCTATGTCTATTC		458726	3.4	7.19e-05	r	ATTTTGTATGTTTTGTATGTTCCCGCGCGTTTC
ORCMCM2-226	12	466235	468905	30	468235	12.38	10.59	9.2	468235	14.06	10.85	9.73	0	orc-mcm2	468229	6.59	2.25e-06	r	ATTGTTTATGTTTTGTGTGATGATTTTACATTT	rDNAARS_ACS	468133	4.13	2.47e-05	f	CTATTCTATGTTTTCTTACTCCTATGTCTATTC		467863	3.4	7.19e-05	r	ATTTTGTATGTTTTGTATGTTCCCGCGCGTTTC
ORCMCM2-227	12	511670	514335	28	513365	10.49	8.37	6.53	513285	8.2	6.22	5.46	80	orc-mcm2	513086	4.58	4.49e-06	r	TTTATTTATGTTTTTGTCACAAACGCGCACATG
ORCMCM2-228	12	602205	603825	17	603195	9.56	9.46	6.72	603005	13.57	8.07	5.88	190	orc-mcm2	603112	3.17	9.21e-05	r	TTTTTTAATGTTTATGTTCAACATACCCGAAAC
MCM2-181	12	606425	607625	13	NA	NA	NA	NA	606965	5.44633	4.28937	3.36146	NA	mcm2	607384	3.35	8.09e-05	f	ATATTTCATATTATGATTTTTTCCCTCACCATT
MCM2-182	12	622105	623935	19	NA	NA	NA	NA	622725	10.77	7.77981	5.28856	NA	mcm2	622845	4.75	2.25e-06	f	TATTTATATATTTTGTTGTGAAAATGCCAAAAT
ORCMCM2-230	12	658995	660785	19	659675	10.94	7.93	6.62	660165	9.94	8.52	5.95	490	orc-mcm2	659894	4.44	1.35e-05	f	GCTTTTTATGTTTATTTCATGGATTACGAAATT
ORCMCM2-232	12	744345	746235	17	745265	10.85	7.48	5.89	745265	11.7	6.64	5.49	0	orc-mcm2	745155	3.06	0.000116847	r	GTATTTTTTGTTTTCTTCAAGAAATTTTTCGTA
MCM2-187	12	785590	786915	16	NA	NA	NA	NA	786485	6.9619	7.81553	6.32105	NA	mcm2	786360	3.43	6.74e-05	r	ATTTTTTATATTTGGTATAACCGCTGAAGGTTA
ORCMCM2-233	12	793535	794385	8	793895	10.25	8.31	4.29	794035	6.58	6.86	4.12	140	orc-mcm2	794208	3.51	5.62e-05	r	AAAGTTTAAGTTTAGTTACGGGGTTTAATGTAA
ORCMCM2-237	12	887615	889935	23	889105	10.11	8.23	6.54	889105	8.67	7.32	5.74	0	orc-mcm2	888741	5.46	2.25e-06	r	GTTTTTTATGTTTAGATGTAAAAATTAATTTTT
ORCMCM2-238	12	927045	929290	21	927755	6.82	4.02	2.54	928125	6.37	5.2	3.91	370	orc-mcm2	927976	4.55	8.99e-06	f	ACTATATATATTTTGGCTTTACTTACTTCCTTC		928286	3.12	9.89e-05	f	AATATTATAGTTTTGTTAGTAATGTTGAACTTT
ORCMCM2-239	12	1012750	1014400	20	1013750	5.54	3.72	2.39	1013650	13.25	10.76	8.84	100	orc-mcm2	1013785	6.56	2.25e-06	f	TTTTTTTATGTTTTCTCGTTTCTTTTCTTTTTT		1013862	4.23	1.8e-05	r	TTATTTTACTTTTAGTATATTAAAAATGTGTAA
MCM2-191	12	1042800	1043950	14	NA	NA	NA	NA	1043500	5.01086	4.56268	3.31489	NA	mcm2	1043144	3.82	3.82e-05	r	ATTATTTTAGTTTTCTAATTTTGCAGCTGTTTT		1043614	3.66	5.39e-05	r	TAATTTTATGTTTTTCTTGAGGATCTTCCATAA
ORCMCM2-241	12	1058850	1060800	23	1059850	4.64	4.01	3.14	1059600	2.03	8	6.5	250	orc-mcm2	1059719	4.56	6.74e-06	r	AGTTATTACGTTTAGTTATAGTGACTTAGTTTT		1060006	4.06	2.7e-05	f	AATAGTAACGTTTTGTCTCCTGTTCTCTTTTTT
ORCMCM2-242	12	1062400	1065750	35	1064200	21.22	14.04	11.67	1064200	14	7.21	5.56	0	orc-mcm2	1064313	5.77	2.25e-06	f	TATTTTTATGTTTAGGTGATTTTAGTGGTGATT
ORCMCM2-243	12	1070200	1071950	20	1071550	7.59	6.5	5.18	1071200	5.25	9.11	7.76	350	orc-mcm2	1071434	5.95	2.25e-06	r	TTATTTTATGTTTACTTTTTATAGATTGTCTTT		1071745	3.62	5.39e-05	f	ATATTTCCTGTTTAGGCGATTGTGACGCAGATT
ORCMCM2-244	12	1077200	1078100	11	1078000	6.95	NA	NA	1077800	12.25	NA	NA	200	telomere	1078097	5.95	2.25e-06	r	TTATTTTATGTTTACTTTTTATAGATTGTCTTT
ORCMCM2-245	13	25	1259	14	604	5.39	6.08	5.17	302	16.81	NA	NA	302	orc-mcm2	259	5.95	2.25e-06	f	TTATTTTATGTTTACTTTTTATAGATTGTCTTT
ORCMCM2-246	13	4985	7700	29	6495	16.3	14.07	12.56	6088	11.02	7.04	5.94	407	orc-mcm2	6309	5.77	2.25e-06	r	TATTTTTATGTTTAGGTGATTTTAGTGGTGATT
ORCMCM2-248	13	38726	40442	18	39524	8.08	8.83	6.63	39764	11.02	7.58	5.74	240	orc-mcm2	39493	4.57	6.74e-06	f	TAATTTTAAGTTTTGGGATGGATCTTTCATTTC		40149	5	2.25e-06	r	TAATTTTTTGTTTTGTTTTATTTCGTTTTGTTT
MCM2-192	13	44668	45679	11	NA	NA	NA	NA	45096	8.08835	5.63258	3.71501	NA	mcm2	44859	3.74	4.27e-05	f	GATATTTATATTTATATGTATTTGTACTTCTTT
ORCMCM2-249	13	93797	95102	14	94620	2.89	2.52	1.91	94620	8.33	7.76	5.51	0	orc-mcm2	94391	3.88	3.82e-05	r	ATTAATTATATTTAGATATATATTCGTATTTTA
ORCMCM2-250	13	136265	138555	27	137065	15.08	9.65	7.39	137775	8.57	5.58	4.45	710	orc-mcm2	137321	5.97	2.25e-06	f	AATATTTATGTTTTGTTAATCTCCTCTACCCTT
ORCMCM2-251	13	158565	159795	14	158935	17.76	14.91	9.97	159215	12.76	11.88	8.32	280	orc-mcm2	159046	4.85	2.25e-06	f	TGTTTTTATGTTTAGACCTCGTACATAGGAATA
MCM2-195	13	227025	227485	6	NA	NA	NA	NA	227185	7.55812	5.46478	3.02153	NA	mcm2	226913	5.4	2.25e-06	f	ATTATTTATATTTTTTAACATTGACTCTGTTTC		226752	3.97	3.15e-05	f	CTTTTTTAATTTTTGTTTATTCTTTAATGTATA
ORCMCM2-253	13	284865	287435	23	287015	14.75	8.01	4.38	286805	7.47	6.23	3.92	210	orc-mcm2	286946	4.34	1.35e-05	r	AGGATTTATGTTTTTTTGTTGCTTTGGAACTTT
MCM2-197	13	339415	340375	12	NA	NA	NA	NA	339785	2.89914	5.02039	3.93721	NA	mcm2	339993	4.3	1.35e-05	r	ATTGATTATGTTTAGTTCATTCTCAACTGCCTT
MCM2-198	13	341315	342205	10	NA	NA	NA	NA	341885	6.41685	6.54284	4.86391	NA	mcm2	341726	4.75	2.25e-06	f	ATTTTTTATATTATGTGATTAATCTAATGCAAT
ORCMCM2-254	13	368775	372495	38	371435	7.72	7.07	4.89	371355	7.65	7.58	6.09	80	orc-mcm2	371019	3.67	5.17e-05	f	AATTTTATTGTTTAGTTCATGATAAAAAACTTC
MCM2-202	13	467825	469235	11	NA	NA	NA	NA	468605	8.09454	5.35278	3.90635	NA	mcm2	468236	6.15	2.25e-06	f	TTTTTTTATTTTTTGTTCCTAATTTTTTTTTTT		468898	3.45	6.74e-05	r	TATTTATATGTTTTCCTTACACTTCAAGAAATG		468935	3.03	0.000126	f	CTTTTTTAATTTTTTTTCTCATTTCTGGAGATA
ORCMCM2-257	13	533325	537385	42	535365	10.27	7.61	5.43	535445	8.34	5.76	4.01	80	orc-mcm2	535770	5.46	2.25e-06	r	TTAATTTATATTTAGTTTAGGATATAGATTATC
MCM2-205	13	568130	569095	11	NA	NA	NA	NA	568635	8.73613	4.86391	3.20412	NA	mcm2	568350	3.65	5.39e-05	f	AGTATATATGTTTTCTTTAAAATTTCAGAGCAT
ORCMCM2-259	13	610205	612035	19	611205	13.77	9.13	6.6	611125	12.81	8.67	6.47	80	orc-mcm2	611251	4.49	1.35e-05	r	TTTTTTCATGTTTTCGTAAGTCTTCCAATCGTT		611317	3.92	3.37e-05	f	ATTGTTTATGTTTATGTTCTTTATACTCAAAAT
MCM2-206	13	648575	650145	13	NA	NA	NA	NA	649695	5.56164	5.44125	3.53256	NA	mcm2	649361	5.35	2.25e-06	f	TTATTTCATATTTTGTTGACATTTGAGAGCTTC
ORCMCM2-262	13	756425	759050	28	758505	10.6	9.44	7.24	758165	14.52	12.09	9.01	340	orc-mcm2	758417	4.06	2.7e-05	r	AAATTTTATGTTTTTTTCTTCGTTTTGCGAAAA
ORCMCM2-263	13	804475	806155	15	805335	6.69	4.24	3.83	805675	4.71	6.19	4.71	340	orc-mcm2	805049	5.23	2.25e-06	r	CCTTTTTATGTTTTTTTGACTTTTTGGATTTTT		805161	5.12	2.25e-06	f	TATTTTTGTATTTAGTCTTTGTTTTCGAACTTT
ORCMCM2-264	13	814460	816805	21	815195	6.77	4.28	2.92	815195	9.42	6.07	4.34	0	orc-mcm2	815390	4.48	1.35e-05	f	AAATTCTATGTTTTGTTCCTGAAATCTCGATAT
MCM2-209	13	836825	838165	13	NA	NA	NA	NA	837545	4.48442	4.63893	3.58146	NA	mcm2	837520	4.42	1.35e-05	r	TTATTTTATGTTTTTCCACCGCATATTATAATA
MCM2-210	13	864585	865765	13	NA	NA	NA	NA	865165	6.28803	4.18727	3.03974	NA	mcm2	865455	3.98	3.15e-05	f	TATATATATATTTAGTTTAGGTCAGAATACAAA
MCM2-211	13	877555	879905	26	NA	NA	NA	NA	878755	14.4741	7.19341	5.97154	NA	mcm2	878719	4.3	1.35e-05	f	TTTTTTTATGTTTTTTTATGATAATCTCTCAGC
MCM2-212	13	918075	919135	13	NA	NA	NA	NA	918375	5.90991	6.60198	5.10443	NA	mcm2	917952	3.29	8.31e-05	f	ATAATTCATATTTATTTCCCATGTACCAATTAA
ORCMCM2-266	13	922025	924395	24	923905	12.03	NA	NA	924315	6.62	NA	NA	410	telomere	923573	5.07	2.25e-06	f	TATTTTTATGTTTAGGTGATTTTGGTGTTGAAT
ORCMCM2-267	14	52	2239	26	52	7.77	NA	NA	434	14.94	NA	NA	382	telomere	169	5.95	2.25e-06	f	TTATTTTATGTTTACTTTTTATAGATTGTCTTT
ORCMCM2-268-1	14	6284	10912	50	7425	14.94	14.56	13.37	7231	6.96	7.49	7.02	194	orc-mcm2	7393	5.77	2.25e-06	r	TATTTTTATGTTTAGGTGATTTTAGTGGTGATT
ORCMCM2-268-2	14	6284	10912	50	NA	NA	NA	NA	10251	11.53	8.67	6.52	NA	mcm2	10376	3.17	9.21e-05	r	TTTTTATCTATTTTCTGCGAATTTTCTTATGTC
ORCMCM2-269	14	14000	16373	27	14821	2.26	2.33	2	14901	7.64	7.78	6.29	80	orc-mcm2	14725	4.52	1.12e-05	r	TTTTTATATGTTTTGTTTGCTGTCGTCGCAAGA
ORCMCM2-270	14	26546	29538	31	28874	3.93	2.79	2.17	28954	10.88	7.04	5.83	80	orc-mcm2	28656	3.38	7.86e-05	r	TATTTTTTTATTTTTAGGTGCTAAAGGCTATTT
ORCMCM2-271	14	60522	62696	22	61353	12	8.07	5.97	61353	10.68	6.44	4.36	0	orc-mcm2	61694	3.86	3.82e-05	f	GTTTTTAATGTTTTGTAGAGGAAAACTTAAAAG
ORCMCM2-272	14	89102	90429	15	89596	12.58	6.41	4.65	89596	12.72	6.19	4.2	0	orc-mcm2	89755	5.01	2.25e-06	r	TATTTTTAAGTTTTGTTTGTTTTTTTTATTGTT
MCM2-214	14	125625	127805	24	NA	NA	NA	NA	126465	8.27778	10.3541	8.02599	NA	mcm2	126696	3.33	8.09e-05	r	TGTTTTAATATTATGTCAATACTTTGAACTTAA
ORCMCM2-273	14	168995	170915	21	169945	6.1	6.27	4.61	170025	10.95	8.19	6.35	80	orc-mcm2	169748	4.52	1.12e-05	r	TAATTTAACGTTTTGTTTCTTCCGTCATCATAT
ORCMCM2-274	14	195295	197295	23	196280	4.01	8.99	7.68	196185	14.76	10.03	9.1	95	orc-mcm2	196225	3.85	3.82e-05	r	TTTTTTAACTTTTAGCCGCGGTCAGTGACATTT
ORCMCM2-275	14	249305	251235	20	250775	5.28	3.48	1.92	250165	5.84	7.05	6.06	610	orc-mcm2	250493	4.01	2.92e-05	r	ACAATTTGTATTTAGTTGGTGTGACCTCAAATT	ARS1413_ACS	251152	3.94	3.37e-05	f	ACTATATATATTTTGTGCCTGTTGGAGGTGGAT
ORCMCM2-277	14	279285	281255	19	280225	14.12	10.12	7.5	280225	11.57	8.59	6.48	0	orc-mcm2	280066	5.19	2.25e-06	r	ATTATTTATGTTTTTCTCTCAGAAGCCATTTTT
ORCMCM2-278	14	321215	323145	19	322085	12.11	9.97	7.49	322085	7.66	6.95	5.15	0	orc-mcm2	322003	5.12	2.25e-06	f	TTTGTTTACGTTTAGGCGAAATACTCACCTCTT
MCM2-215	14	342965	344115	12	NA	NA	NA	NA	343765	3.72877	3.5836	2.90453	NA	mcm2	343538	3.9	3.82e-05	r	TTTTTTTATGTTTTTTATTTAAAAAGTAAGGGC		343416	3.93	3.37e-05	r	ATTTTTTTTGTTTTCTTTTTATATAGTATATAC
ORCMCM2-280	14	448395	450735	26	449565	16.21	11.9	10.96	450025	10.7	9.11	7.77	460	orc-mcm2	449537	4.6	4.49e-06	r	CATATTTACATTTAGCCCTTCTATAACCGTTTT
ORCMCM2-281	14	497845	500595	28	499310	16.76	13.59	11.53	499145	1.75	7.42	6.02	165	orc-mcm2	499300	3.63	5.39e-05	f	TATTTTCATGTTTAGCATTGCCATTTCTTCTGT
ORCMCM2-282	14	545535	547415	22	546315	8.17	7.5	6.35	545865	6.17	6.69	4.95	450	orc-mcm2	546149	5.02	2.25e-06	r	TATTTTTACGTTTTGGCACGTGAATCTTCAGTA		546077	4.1	2.47e-05	f	TTTGTTTATGTTTTTTTCGTTTATCAAGCGTGC
ORCMCM2-283	14	560385	561695	9	560865	6.87	5.04	2.38	560945	5.85	4.88	3.04	80	orc-mcm2	561278	3.12	9.89e-05	f	TTGTTTTTTATTTTTTTTTGATTACTTCTTTTC		561330	3.98	3.15e-05	r	TTTGTTCACATTTAGTTTTTGAAAAGAAGTAAT
MCM2-219	14	608795	610215	15	NA	NA	NA	NA	609785	6.88261	5.82567	5.06415	NA	mcm2	609535	5.58	2.25e-06	f	TTTTTTTATGTTTATTTTCTATTACTGATTTTC
ORCMCM2-284	14	634125	636615	25	635665	10.85	4.5	3.3	635665	11	4.88	3.6	0	orc-mcm2	635834	4.5	1.35e-05	r	TTTTTTTAATTTTAGTTAAGTTTTCTTCTAATT		635879	3.16	9.44e-05	r	TTTTTTCTTTTTTTCTCACTTTTTAATACCTTT
ORCMCM2-285	14	690875	692345	14	691875	10	7.23	4.98	691875	10.73	8.64	6.35	0	orc-mcm2	691984	4.39	1.35e-05	f	ATTTTTTATATTTTGCGTATCACACCACATCGT		691603	3.51	5.62e-05	f	TGCTTTTAAGTTTTCTTTTCTTTCAAGGAGATT
ORCMCM2-287	14	763355	765235	20	764085	2.58	4.47	3.31	764085	0.41	4.67	3.16	0	orc-mcm2	764356	4.6	4.49e-06	r	ACATTTTTTATTTTGTTTCATCTTTGTGATTTT
ORCMCM2-288	14	781455	784285	31	783155	19.33	13.81	12.58	783075	4.55	5.49	5.24	80	telomere	783311	5.7	2.25e-06	f	AATTTTTATGTTTAGGTGATTTTGGTGGTGATT
ORCMCM2-289	15	25	2644	29	684	16.22	13.45	10.11	684	10.24	7.84	5.7	0	telomere	812	5.77	2.25e-06	r	TATTTTTATGTTTAGGTGATTTTAGTGGTGATT
ORCMCM2-290	15	9763	12670	30	11167	13.57	8.45	6.29	11087	8.98	6.8	4.98	80	orc-mcm2	10926	3.77	4.27e-05	f	TAATTATATGTTTAGGTGATTGCTTAGGTTTGT
ORCMCM2-291	15	18369	20225	17	19219	1.98	2.54	1.45	18907	16.52	9.21	5.74	312	orc-mcm2	18687	3.05	0.000119094	r	CAAGTTAATGTTTTCCATCATAAGTAGACGTTT
MCM2-225	15	35084	37090	19	NA	NA	NA	NA	35630	5.56856	5.92451	4.65384	NA	mcm2	35713	4.55	8.99e-06	f	TATATTTATATTTAGAGGCCTATATTGCGCATC		35458	3.08	0.000112353	f	TTCGTTTATGTTTTTAAAATAAATTGGAGCTAT
ORCMCM2-292	15	71353	73558	25	72613	13.59	11.9	9.72	72613	9.27	9.13	7.48	0	orc-mcm2	72687	5.6	2.25e-06	f	TTTTTTTACTTTTAGTTTATTTTTTTAGACTTT
ORCMCM2-293	15	84323	86478	23	85574	7.4	6.84	5.26	85457	10.73	7.94	6.59	117	orc-mcm2	85360	3.61	5.39e-05	r	TATATTTATGTTTATGTTCCATCATGTAGAAAA
ORCMCM2-294	15	113095	114905	18	114155	7.04	5.34	3.13	114155	7.11	7.02	5.03	0	orc-mcm2	113894	4.72	2.25e-06	f	ATTGTTTATATTTTTGTACCACAAACATCATTA		113982	3.76	4.27e-05	r	ATATTTAGTATTTAGTTTCATTTTTAAATTTTC
MCM2-228	15	154325	156090	16	NA	NA	NA	NA	155095	2.2947	4.65909	3.61462	NA	mcm2	155275	3.87	3.82e-05	r	TTAAATTATATTTTGGGGTCTGAATTTGGAGTT
ORCMCM2-296	15	165795	167995	20	166815	16.46	11.04	8.34	166895	7.33	7.2	5.5	80	orc-mcm2	167002	5.96	2.25e-06	f	TTTATTTATGTTTTCGTTATATTTTCAACATTT
ORCMCM2-298	15	308465	310155	19	309505	9.03	8.07	5.97	309425	6.47	7.42	5.47	80	orc-mcm2	309265	3.56	5.62e-05	r	GAAAATTATATTTTGTCATGAAGTAATCTATTC
MCM2-230	15	331495	332705	14	NA	NA	NA	NA	332095	4.75874	4.14156	3.39605	NA	mcm2	332252	3.45	6.74e-05	r	TATTTTTGTATTTTTGGCTACACCAAAGTGCTT
ORCMCM2-299-2	15	334065	339415	50	337615	7.13	9.71	8.36	337535	6.27	6.79	5.26	80	orc-mcm2	337511	3.22	8.76e-05	r	CTTTTTTCCTTTTTTTTGTTATTTTTCTCTTTT
MCM2-231	15	347635	348860	13	NA	NA	NA	NA	348440	6.76819	7.97757	5.35366	NA	mcm2	348131	3.19	9.21e-05	r	ACAATTCATGTTTTGCGTACAAATAGTTCCTAC
MCM2-235	15	458025	459325	15	NA	NA	NA	NA	458610	5.72075	6.14922	5.29613	NA	mcm2	458300	3.04	0.000121341	r	TTTTTTTCCTTTTTGCACTTTTTTTTGGTGATC
ORCMCM2-302	15	463700	464875	12	464505	4.74	2.89	1.39	464095	8.64	7.54	5.41	410	orc-mcm2	464594	4.57	6.74e-06	f	ATTTTTTTTATTTTTTTCAAGGCCCTTTTGTTT
ORCMCM2-303	15	489175	490705	16	490295	3.34	2.32	1.95	490215	6.92	4.83	4.24	80	orc-mcm2	489891	3.93	3.37e-05	f	TAAGTTTATATTTTGGTCTACATGAAAACAAAA		490172	3.35	8.09e-05	f	TTTATATATATTTATTTTCCCCTCTCTAACAAC
MCM2-237	15	520115	521215	12	NA	NA	NA	NA	520695	6.95208	4.57247	3.16798	NA	mcm2	520970	3.78	4.27e-05	r	AATGATTATGTTTTTTTTTTCTTCTTTCAATTT
MCM2-238	15	616915	618425	16	NA	NA	NA	NA	617555	6.50707	7.72526	5.99999	NA	mcm2	617896	3.32	8.09e-05	r	TTATTTACTGTTTTCTTCAATTTATAACATTTG
MCM2-239	15	662890	663955	12	NA	NA	NA	NA	663495	3.38149	4.36402	2.95571	NA	mcm2	663645	4.66	2.25e-06	f	CGTATTTATGTTTTCTTTGTGGTATATAATATA
ORCMCM2-309	15	680825	683195	23	681695	5.96	7.36	5.55	681775	8.56	8.38	5.63	80	orc-mcm2	681431	3.46	6.52e-05	f	AATTTTCATGTTTTTATAAATCAGCATCGTCTT
MCM2-241	15	728965	730765	20	NA	NA	NA	NA	730065	7.87157	8.19431	5.96181	NA	mcm2	729795	4.43	1.35e-05	f	TATTTTTATATTTTGGCCGGTTTATGGATAGAA		729987	3.34	8.09e-05	r	AAATTTTGCGTTATGTTAGCAATCATATCTATT
ORCMCM2-310	15	765715	767805	21	766915	4.18	2.89	2.23	766835	12.45	8.98	6.62	80	orc-mcm2	766689	4.56	6.74e-06	f	GTATTTTACGTTTTTTCATAATCATATACTTTC
ORCMCM2-311	15	780795	784565	38	783205	14.13	8.52	7.21	783495	7.62	5.51	3.84	290	orc-mcm2	783470	4.23	1.8e-05	r	TTTTTCTACATCTTGTTATCGGACTTGAAGATT
ORCMCM2-313	15	898605	900565	21	899745	7.74	5.43	3.73	899075	1.77	3.27	2.63	670	orc-mcm2	899455	3.39	7.64e-05	r	TCTTTTAACTTTTTCTCTAAAGATGTTACCTTA
ORCMCM2-314	15	906225	909035	32	908105	16.77	12.94	10.7	908105	8.22	6.76	5.29	0	orc-mcm2	908308	5.63	2.25e-06	f	TTTGTTTATGTTTAGGTTAACGATAGACATATT
ORCMCM2-315	15	1052650	1054400	16	1054050	5.21	3.27	2.11	1053750	11.49	8.02	5.19	300	orc-mcm2	1053694	5.09	2.25e-06	f	TTTGTTTAAATTTTGTTCGGTCTCGGCTATATT		1054273	3.79	3.82e-05	r	TCATTTTATATTTTTTAATCAAATGAGAAAAAA
MCM2-251	15	1056050	1059950	41	NA	NA	NA	NA	1057850	8.73772	7.02333	5.10992	NA	mcm2	1057748	3.86	3.82e-05	f	ATAATTTATGTCTAGCTGCAATGAAGACAATTG
MCM2-252	15	1071100	1072800	20	NA	NA	NA	NA	1071800	7.91298	7.17843	6.25114	NA	mcm2	1071745	3.47	6.29e-05	r	TTTGTTCTTGTTTTGGCGTATTCTCCACTATTC
ORCMCM2-316-1	15	1077500	1085250	77	1079800	1.43	1.79	1.68	1078550	3.24	7.45	6.66	1250	orc-mcm2	1078122	3.29	8.31e-05	f	ATAATTCATATTTATTTCCCATGTACCAATTAA
ORCMCM2-316-2	15	1077500	1085250	77	1083800	15.03	14.47	12.24	1083800	7.22	7.59	5.66	0	orc-mcm2	1083953	5.77	2.25e-06	f	TATTTTTATGTTTAGGTGATTTTGATGGTGATT		1083529	3.67	5.17e-05	f	TTTTTTCATTTTTTGGCGCGTCGCCTCGGGGTC
ORCMCM2-317	15	1090000	1091250	14	1091150	8	NA	NA	1090750	11.97	NA	NA	400	telomere	1091061	5.95	2.25e-06	r	TTATTTTATGTTTACTTTTTATAGATTGTCTTT
ORCMCM2-318	16	25	2148	25	25	8.41	NA	NA	343	14.36	NA	NA	318	telomere	78	5.95	2.25e-06	f	TTATTTTATGTTTACTTTTTATAGATTGTCTTT
ORCMCM2-319	16	6193	9168	30	7306	21.91	15.85	13.07	7306	11.19	8.16	6.37	0	orc-mcm2	7188	5.77	2.25e-06	r	TATTTTTATGTTTAGGTGATTTTGATGGTGATT		7612	3.67	5.17e-05	r	TTTTTTCATTTTTTGGCGCGTCGCCTCGGGGTC
MCM2-254	16	18204	19679	18	NA	NA	NA	NA	19053	9.01163	7.35686	5.34474	NA	mcm2	19123	3.47	6.29e-05	f	TTTGTTCTTGTTTTGGCGTATTCTCCACTATTC
ORCMCM2-320	16	41290	44151	30	43522	11.47	10.17	6.97	43398	11.58	9.78	6.25	124	orc-mcm2	43163	5.43	2.25e-06	r	TATTTTTATGTTTTTGTTTATATTTTTGAATTT
ORCMCM2-321	16	72133	73909	19	73426	13.32	9.71	7.72	72989	8.81	7.39	5.64	437	orc-mcm2	73095	3.67	5.17e-05	f	TGTTTTTTTGTTTTTTTTGTTTTTTCAGTTCTT
ORCMCM2-322	16	114845	117640	30	116725	15.41	12.83	10.75	116725	9.9	8.93	6.94	0	orc-mcm2	116593	5.25	2.25e-06	f	TATTTTTATGTTTTGTTCCATACTAAATGCAGT
ORCMCM2-325	16	288615	290570	20	289835	8.88	7.04	4.63	289755	9.48	7.48	5.59	80	orc-mcm2	289530	4.41	1.35e-05	f	ATAATTAATGTTTACTTCAGACAATAAAACATT
MCM2-266	16	297815	299285	16	NA	NA	NA	NA	298755	9.90515	7.63835	5.47411	NA	mcm2	298478	3.64	5.39e-05	f	GTTTTTTACTTTTACTTCCAATAAATATATATA		298512	3.03	0.000126	r	TATATATATATTTATTGGAAGTAAAAGTAAAAA
MCM2-268	16	331045	332605	16	NA	NA	NA	NA	331615	7.99217	5.68594	4.4349	NA	mcm2	331755	4.72	2.25e-06	f	CTTTTTTGTATTTAGTAACACAATTTTTCTATT
ORCMCM2-328	16	376725	377935	15	377535	6.6	5.55	4	377045	0.46	3.74	3.11	490	orc-mcm2	377162	3.39	7.64e-05	f	TTATTTTTCTTTTTGTTAATTATATAAAAAATA
ORCMCM2-329	16	383525	385985	28	384495	8.64	9.75	8.75	384715	8.03	8.41	7.25	220	orc-mcm2	384594	4.57	6.74e-06	f	AAAATTTATGTTTATGTGGCGTAAAATATCTTT
ORCMCM2-330	16	417235	419190	19	418225	8.55	7.87	6.66	418375	6.84	8.48	6.61	150	orc-mcm2	418287	3.25	8.76e-05	r	TATTATTTTGTTTTCTTTTTTTATTTCATTTTT
ORCMCM2-332	16	456015	457585	14	456525	4.36	3.2	2.44	456525	5.69	4.81	3.73	0	orc-mcm2	456761	4.69	2.25e-06	r	TTTTATTATTTTTTGTTCTTATTTTCCGGCTTT
ORCMCM2-334	16	510225	512335	18	511205	11.29	8.81	6.49	511835	0.84	4.87	3.55	630	orc-mcm2	511706	5.85	2.25e-06	f	TATTTTTATGTTTTTTGAGATATTTCGAGCTTT
ORCMCM2-336	16	562975	565410	25	564115	9.93	7.68	5.68	564115	11.22	7.96	6.1	0	orc-mcm2	564003	4.38	1.35e-05	f	TTTATTTATATTTACCAAGTTTTTCAGTTAGTT		563879	3.66	5.39e-05	f	GTCTTTTATATTTAGTCCGCTTTACACCGAAAA
ORCMCM2-337	16	583495	585145	20	584355	3.9	3.05	2.39	584275	9.43	9.59	7.65	80	orc-mcm2	584414	3.85	3.82e-05	r	CGTTTTTATGTTTATGTATTATTTCGTAAATAT
ORCMCM2-339	16	683625	685055	16	684245	4.34	2.74	1.7	684165	9.44	7.86	5.55	80	orc-mcm2	684407	5.86	2.25e-06	f	TTTTTTTACTTTTTGTTTCTTTATTAATTTTTT		684099	3.76	4.27e-05	f	ATTATTTACATCTTGTGCCATCATTTTATTGAA
ORCMCM2-341	16	700765	701930	15	701450	5.19	4.11	4.02	701610	3.95	3.05	2.46	160	orc-mcm2	702023	3.63	5.39e-05	f	TTAGTTAATTTTTTGTAATTTATCCTTATATAT
MCM2-278	16	728395	729205	7	NA	NA	NA	NA	728965	6.91828	5.25822	2.84458	NA	mcm2	728919	4.25	1.57e-05	f	CATATATATATTTACTTGTAAAATAATTATTTT		728731	4.21	2.02e-05	r	GTTTTTTCTATTTTTTTATTTCTACAAGCTTTT
MCM2-279	16	748165	750225	23	NA	NA	NA	NA	749335	12.982	9.80001	7.58687	NA	mcm2	749119	3.91	3.82e-05	f	AATTTTTAAGTTTAGTAATCTTTTTCGGGATGA
ORCMCM2-342	16	775385	779275	36	777355	10.92	4.73	2.77	776865	4.28	3.78	2.29	490	orc-mcm2	777097	6.07	2.25e-06	r	TTTATTTATATTTTGGCATTACTCTTCATCATT
ORCMCM2-343	16	818415	820225	18	819515	5.97	5.87	5	819175	9.08	4.12	3.11	340	orc-mcm2	819342	4.99	2.25e-06	r	AATTTTTATATTTATTCATGATATATTAATATT
ORCMCM2-345	16	841745	843595	18	842895	7.32	4.15	2.46	842895	9.77	6.7	4.73	0	orc-mcm2	842878	4.33	1.35e-05	r	TTTTATCATATTTTGTGCTTGTGTGTTTATTTA		842786	3.62	5.39e-05	f	ACTTTTTATGTTTTTCAACATAGTTTTTAATGT
MCM2-281	16	863305	864665	15	NA	NA	NA	NA	863935	7.62199	4.96417	3.4787	NA	mcm2	864374	3.39	7.64e-05	r	ATCTATCACGTTTTGTCACTGTCTCGCTCTTTT
ORCMCM2-346-1	16	879415	882530	30	880625	9.53	6.46	5.29	NA	NA	NA	NA	NA	orc	880907	5.06	2.25e-06	f	ATATTTTATGTTTAGGTTAATAACTTTGGTAAT
ORCMCM2-346-2	16	879415	882530	30	881300	7.18	6.35	5.44	881395	11.32	8.63	6.16	95	orc-mcm2	880907	5.06	2.25e-06	f	ATATTTTATGTTTAGGTTAATAACTTTGGTAAT
ORCMCM2-347-2	16	929505	933985	43	NA	NA	NA	NA	929890	5.77	5.03	3.91	NA	mcm2	930272	3.28	8.31e-05	f	AGATTATTTGTTTTGTAAGAACCATTGCAGATA
ORCMCM2-347-1	16	929505	933985	43	932635	3.16	2.73	1.68	932965	9.12	5.56	3.92	330	orc-mcm2	933167	5.19	2.25e-06	r	CTTATTTACGTTTAGCTTTGCTGTGGTTCTTTT
ORCMCM2-348	16	940925	943155	22	942595	18.81	12.35	8.51	942595	12	6.63	4.34	0	orc-mcm2	942427	5.7	2.25e-06	f	AATTTTTATGTTTAGGTGATTTTGGTGGTGATT
ORCMCM2-349	16	946805	947995	14	947805	6.7	NA	NA	947425	9.98	8.21	6.79	380	telomere	947899	5.95	2.25e-06	r	TTATTTTATGTTTACTTTTTATAGATTGTCTTT
